# Supplementary material for: 2-Amino­pyridinium 4-hydroxy­benzoate
Source: Acta Crystallogr Sect E Struct Rep Online. 2008 Oct 31;64(Pt 11):o2230. doi: 10.1107/S1600536808034934 (PMC2959658; doi:10.1107/S1600536808034934)
Supplement: Supplementary file 2 [file e-64-o2230-Isup2.hkl]

#
# h,k,l, Fc-squared, Fo-squared, sigma(Fo-squared) and status flag
#
data_I
_shelx_title ' 2app_0m in P2(1)/n  (100K)'
_shelx_refln_list_code          4
_shelx_F_calc_maximum      181.07
_exptl_crystal_F_000       488.00
_reflns_d_resolution_high  0.6099
 
loop_
 _symmetry_equiv_pos_as_xyz
 'x, y, z'
 '-x+1/2, y+1/2, -z+1/2'
 '-x, -y, -z'
 'x-1/2, -y-1/2, z-1/2'
 
_cell_length_a    10.0647
_cell_length_b    10.9369
_cell_length_c    10.7985
_cell_angle_alpha  90.000
_cell_angle_beta  111.036
_cell_angle_gamma  90.000
 
_shelx_F_squared_multiplier     1.000
 
loop_
 _refln_index_h
 _refln_index_k
 _refln_index_l
 _refln_F_squared_calc
 _refln_F_squared_meas
 _refln_F_squared_sigma
 _refln_observed_status
   2   0   0      439.81      406.77      6.38 o
   4   0   0      148.23      152.68      3.00 o
   6   0   0        1.12        4.06      0.82 o
   8   0   0       26.79       27.57      1.68 o
  10   0   0      317.88      310.61      7.12 o
  12   0   0       31.12       27.30      3.05 o
  14   0   0      216.68      227.75      7.49 o
   1   1   0       64.89       80.37      1.30 o
   2   1   0      277.76      315.01      3.04 o
   3   1   0      343.19      399.38      3.90 o
   4   1   0     1033.21     1062.72      8.00 o
   5   1   0       81.19       95.96      1.42 o
   6   1   0      338.66      387.90      3.54 o
   7   1   0      133.12      140.72      2.07 o
   8   1   0      101.49       95.56      1.95 o
   9   1   0      170.43      165.70      3.38 o
  10   1   0      686.61      689.96      8.31 o
  11   1   0        3.86        3.96      1.34 o
  12   1   0       35.05       35.69      2.37 o
  13   1   0       33.29       33.90      3.12 o
  14   1   0       69.13       71.88      4.24 o
  15   1   0       11.01        7.78      3.26 o
   0   2   0        0.37        1.15      0.74 o
   1   2   0      570.21      566.04      5.07 o
   2   2   0     2639.61     2778.09     20.42 o
   3   2   0     3365.03     3548.36     24.29 o
   4   2   0        0.44        0.79      0.38 o
   5   2   0      340.07      343.73      2.97 o
   6   2   0       18.82       16.00      0.76 o
   7   2   0       48.64       53.90      1.36 o
   8   2   0       80.42       84.32      1.97 o
   9   2   0      661.88      670.54      7.88 o
  10   2   0        0.41       -0.92      1.26 o
  11   2   0       38.09       39.04      2.20 o
  12   2   0        4.59        4.59      1.56 o
  13   2   0       38.67       39.59      2.64 o
  14   2   0        8.54        6.99      2.28 o
  15   2   0       13.72        6.70      3.24 o
   1   3   0       34.93       26.64      0.71 o
   2   3   0      388.32      349.95      3.14 o
   3   3   0      486.92      551.84      4.61 o
   4   3   0      140.84      158.62      1.82 o
   5   3   0        0.29       -0.33      0.40 o
   6   3   0        2.67        5.57      0.62 o
   7   3   0      749.99      732.64      5.99 o
   8   3   0        7.79       11.51      1.24 o
   9   3   0      152.90      151.02      3.30 o
  10   3   0        3.67        3.52      1.25 o
  11   3   0       13.48       11.45      1.64 o
  12   3   0       11.53        9.79      1.75 o
  13   3   0        9.08        8.98      2.05 o
  14   3   0        9.12        8.69      2.67 o
  15   3   0        0.02        1.24      3.84 o
   0   4   0      578.66      633.34      7.33 o
   1   4   0      183.58      176.88      2.42 o
   2   4   0     3771.41     3960.54     25.68 o
   3   4   0      105.30      117.87      1.61 o
   4   4   0       25.28       25.44      0.80 o
   5   4   0       18.81       18.09      0.88 o
   6   4   0      306.95      268.98      3.08 o
   7   4   0     2162.22     2169.71     19.72 o
   8   4   0       16.04       14.11      1.33 o
   9   4   0      238.90      227.45      4.14 o
  10   4   0        4.64        2.76      1.23 o
  11   4   0       24.02       22.12      2.22 o
  12   4   0        4.12        4.87      1.81 o
  13   4   0       12.55       11.18      2.16 o
  14   4   0       51.66       44.22      4.38 o
  15   4   0        0.00       -1.09      5.50 o
   1   5   0     2834.19     2981.13     24.28 o
   2   5   0       13.87       12.26      0.62 o
   3   5   0     1105.16     1231.99      8.58 o
   4   5   0      125.45      134.45      1.76 o
   5   5   0       42.51       40.32      1.08 o
   6   5   0        8.58        9.05      0.87 o
   7   5   0      142.58      136.52      3.26 o
   8   5   0       53.42       50.37      2.46 o
   9   5   0      210.93      201.08      4.39 o
  10   5   0       76.54       75.84      3.04 o
  11   5   0        2.58        1.93      1.59 o
  12   5   0        5.61        7.01      2.07 o
  13   5   0        3.38        5.49      2.55 o
  14   5   0        4.20        3.57      3.80 o
   0   6   0      264.77      303.06      3.86 o
   1   6   0       97.32      105.47      1.75 o
   2   6   0       69.52       71.84      1.42 o
   3   6   0       12.82        9.98      0.58 o
   4   6   0      109.79      111.22      1.59 o
   5   6   0        2.57        0.65      0.64 o
   6   6   0       47.03       43.25      1.86 o
   7   6   0       35.93       32.25      1.70 o
   8   6   0       28.37       24.00      1.68 o
   9   6   0       54.42       53.29      2.59 o
  10   6   0       56.94       64.03      2.98 o
  11   6   0      144.31      151.47      6.49 o
  12   6   0        4.80        3.51      2.36 o
  13   6   0        7.43        4.21      2.36 o
  14   6   0       39.90       40.81      5.60 o
   1   7   0        9.78       11.59      0.81 o
   2   7   0      231.82      254.78      2.77 o
   3   7   0      147.25      149.02      1.85 o
   4   7   0      117.70      114.28      1.79 o
   5   7   0        4.94        4.29      0.84 o
   6   7   0      182.80      188.78      3.57 o
   7   7   0        3.80        3.82      1.09 o
   8   7   0       12.08       11.65      1.84 o
   9   7   0        0.18        0.68      1.49 o
  10   7   0        9.53       12.24      2.20 o
  11   7   0        0.79        1.17      1.90 o
  12   7   0        0.80        2.86      2.16 o
  13   7   0       17.69       19.18      3.64 o
  14   7   0       26.76       29.80      5.37 o
   0   8   0       68.09       79.98      2.19 o
   1   8   0       42.83       52.37      1.35 o
   2   8   0       30.00       25.18      1.03 o
   3   8   0        0.85        1.50      0.66 o
   4   8   0       48.09       48.92      1.65 o
   5   8   0       48.80       60.45      2.57 o
   6   8   0       16.17       16.61      1.65 o
   7   8   0        6.53        3.17      1.55 o
   8   8   0       21.92       27.34      2.46 o
   9   8   0       80.97       93.53      3.88 o
  10   8   0        1.30        4.20      1.94 o
  11   8   0       17.05       13.45      2.86 o
  12   8   0       49.57       44.14      4.07 o
  13   8   0        4.57        2.10      3.85 o
   1   9   0       49.57       49.96      2.07 o
   2   9   0        2.64        3.34      1.21 o
   3   9   0       10.39        6.79      0.89 o
   4   9   0       29.75       16.13      1.58 o
   5   9   0        1.54        3.69      1.96 o
   6   9   0       55.99       49.64      3.25 o
   7   9   0       49.84       46.53      3.84 o
   8   9   0        3.05        2.92      2.03 o
   9   9   0       97.85      105.35      6.95 o
  10   9   0      135.16      148.32      6.70 o
  11   9   0      101.76      108.21      5.40 o
  12   9   0       28.24       34.53      5.12 o
  13   9   0        1.31        3.03      4.08 o
   0  10   0       33.08       31.53      2.64 o
   1  10   0        0.01       -0.50      0.88 o
   2  10   0       11.25       10.82      1.28 o
   3  10   0        6.31        3.95      1.10 o
   4  10   0      197.05      163.19      5.82 o
   5  10   0       36.04       42.14      5.76 o
   6  10   0        4.21        1.04      1.90 o
   7  10   0        8.07        9.29      2.36 o
   8  10   0        4.74        4.90      2.38 o
   9  10   0        3.57        1.72      3.10 o
  10  10   0       19.81       21.01      3.37 o
  11  10   0        0.18       -2.69      2.69 o
  12  10   0        1.56        8.97      4.27 o
   1  11   0      199.57      186.22      3.58 o
   2  11   0      172.64      157.94      3.68 o
   3  11   0        8.49        7.46      1.41 o
   4  11   0        0.54        1.29      1.91 o
   5  11   0       26.84       25.75      2.89 o
   6  11   0        2.24        2.63      2.04 o
   7  11   0      103.06       96.79      4.85 o
   8  11   0       34.59       36.53      4.11 o
   9  11   0        6.70       10.74      3.06 o
  10  11   0       31.38       29.38      3.91 o
  11  11   0       64.77       55.38      6.28 o
  12  11   0       33.20       34.87      5.83 o
   0  12   0      104.40       94.51      4.39 o
   1  12   0       83.96       81.98      2.68 o
   2  12   0       29.66       31.34      2.41 o
   3  12   0      372.54      362.38      7.42 o
   4  12   0        0.12        0.88      2.12 o
   5  12   0        7.47        5.70      2.47 o
   6  12   0        1.49        6.46      2.62 o
   7  12   0        0.83        2.66      2.54 o
   8  12   0        0.41        0.22      2.60 o
   9  12   0        6.77        5.77      3.22 o
  10  12   0        0.11        3.57      3.88 o
  11  12   0        0.43        2.52      4.08 o
   1  13   0       27.88       26.81      2.61 o
   2  13   0       34.04       37.41      4.77 o
   3  13   0       30.69       27.40      3.34 o
   4  13   0       69.69       84.31      4.78 o
   5  13   0      103.72      110.14      5.41 o
   6  13   0       42.96       39.52      3.95 o
   7  13   0        2.02        4.15      3.58 o
   8  13   0       72.68       81.24      9.49 o
   9  13   0        7.71        3.14      3.90 o
  10  13   0        8.02       12.11     10.34 o
   0  14   0        1.07        0.04      1.61 o
   1  14   0       48.53       41.24      5.13 o
   2  14   0       57.02       49.51      3.61 o
   3  14   0       60.93       60.89      4.50 o
   4  14   0       37.56       33.40      3.83 o
   5  14   0       26.03       36.62      4.02 o
   6  14   0       16.62       16.73      3.45 o
   7  14   0       50.00       51.18      4.80 o
   8  14   0        1.40        7.10      4.20 o
   9  14   0        0.27       -4.18      4.65 o
   1  15   0       10.60        8.63      2.12 o
   2  15   0        1.29        1.62      2.90 o
   3  15   0        9.26       11.09      3.19 o
   4  15   0       62.45       56.07      4.81 o
   5  15   0      396.22      444.69     11.16 o
   6  15   0        8.47        7.13      4.36 o
   7  15   0       78.75       76.39     12.62 o
   8  15   0       33.10       32.06      5.90 o
   0  16   0        0.17        1.86      5.57 o
   1  16   0        0.68        4.12      3.85 o
   2  16   0       13.98       12.97      6.03 o
   3  16   0       54.86       59.20      5.10 o
   4  16   0       15.78       13.96      4.73 o
   5  16   0       72.73       80.23     20.28 o
   6  16   0       25.96       25.78      8.19 o
   4  17   0      145.86      171.83      9.33 o
 -15   0   1        0.23        5.40      4.66 o
 -13   0   1       13.67       13.36      2.68 o
 -11   0   1      863.95      858.58     13.87 o
  -9   0   1       50.46       55.66      4.47 o
  -7   0   1       86.77       98.91      2.32 o
  -5   0   1     1348.59     1345.94     14.01 o
  -3   0   1     4011.26     4131.08     45.72 o
  -1   0   1      717.94      734.67     14.15 o
   1   0   1     3666.00     3837.31     41.70 o
   3   0   1       28.38       17.83      0.99 o
   5   0   1       86.91      113.26      2.64 o
   7   0   1       53.63       54.42      2.05 o
   9   0   1      133.84      129.35      4.42 o
  11   0   1      117.02      121.82      5.87 o
  13   0   1       40.85       29.43      3.58 o
  15   0   1       32.39       35.02      6.00 o
 -15   1   1        4.86        4.94      4.03 o
 -14   1   1        1.55        1.53      1.86 o
 -13   1   1        9.58        7.33      1.68 o
 -12   1   1      205.93      220.74      4.52 o
 -11   1   1       16.15       17.77      1.63 o
 -10   1   1      550.38      552.17      6.96 o
  -9   1   1      126.46      135.77      2.53 o
  -8   1   1      160.20      153.21      2.21 o
  -7   1   1      231.36      228.28      2.69 o
  -6   1   1       67.20       74.26      1.28 o
  -5   1   1       10.66        6.18      0.58 o
  -4   1   1      665.69      636.10      4.95 o
  -3   1   1     1595.67     1474.95     11.93 o
  -2   1   1      806.64      878.92      8.00 o
  -1   1   1      493.15      386.74      3.32 o
   0   1   1       38.65       58.57      0.81 o
   1   1   1     7617.25     7632.89     54.00 o
   2   1   1      335.64      313.53      2.78 o
   3   1   1      199.49      189.24      2.44 o
   4   1   1     2269.41     2452.59     16.47 o
   5   1   1     1724.35     1761.11     11.81 o
   6   1   1      577.91      632.72      5.26 o
   7   1   1      239.90      237.53      2.89 o
   8   1   1        2.48        2.29      1.05 o
   9   1   1        1.71        0.17      1.03 o
  10   1   1      153.41      153.06      3.63 o
  11   1   1        0.71        2.15      1.35 o
  12   1   1       36.03       33.53      2.41 o
  13   1   1       22.03       19.29      2.29 o
  14   1   1        0.03       -2.20      2.38 o
  15   1   1        3.72       -0.14      4.73 o
 -15   2   1        1.69        1.43      2.81 o
 -14   2   1        4.42        5.74      2.09 o
 -13   2   1       21.32       14.46      2.11 o
 -12   2   1        1.16       -0.48      1.28 o
 -11   2   1      118.22      120.14      3.20 o
 -10   2   1        7.30        6.85      1.23 o
  -9   2   1     1433.05     1423.68     13.60 o
  -8   2   1       36.15       35.71      1.40 o
  -7   2   1       95.90      102.10      1.76 o
  -6   2   1      171.28      196.86      2.17 o
  -5   2   1      152.53      162.82      1.78 o
  -4   2   1     1091.44     1170.69      7.70 o
  -3   2   1      648.50      746.24      5.59 o
  -2   2   1    32785.14    33768.47    245.92 o
  -1   2   1      204.78      250.35      2.50 o
   0   2   1        2.19        2.33      0.32 o
   1   2   1     2340.94     2344.97     16.03 o
   2   2   1       16.57       14.96      0.63 o
   3   2   1       78.58       73.06      1.37 o
   4   2   1       29.53       37.92      0.95 o
   5   2   1      332.22      318.70      2.96 o
   6   2   1      299.07      311.25      3.09 o
   7   2   1       98.36       96.72      1.86 o
   8   2   1      318.71      325.83      4.10 o
   9   2   1      231.28      219.58      4.10 o
  10   2   1        0.60        1.33      1.18 o
  11   2   1        6.09        8.47      1.58 o
  12   2   1       88.78       93.92      3.67 o
  13   2   1       19.38       17.47      2.21 o
  14   2   1        1.38       -1.76      2.76 o
 -15   3   1        0.46        3.49      3.06 o
 -14   3   1       11.68       12.87      2.33 o
 -13   3   1       10.74       14.18      2.13 o
 -12   3   1       65.57       60.91      4.57 o
 -11   3   1       70.80       59.90      5.19 o
 -10   3   1      127.73      120.48      3.33 o
  -9   3   1        9.60        9.81      1.36 o
  -8   3   1      241.40      264.09      4.43 o
  -7   3   1       22.51       17.87      0.85 o
  -6   3   1      923.97      982.06      6.76 o
  -5   3   1      182.16      212.12      2.07 o
  -4   3   1      510.36      559.02      3.96 o
  -3   3   1     8518.93     9050.56     57.17 o
  -2   3   1     3453.48     3542.19     22.82 o
  -1   3   1      253.37      254.74      2.60 o
   0   3   1        4.43       -0.34      0.34 o
   1   3   1       36.37       29.15      0.74 o
   2   3   1      114.75      110.38      1.52 o
   3   3   1       31.38       37.41      0.89 o
   4   3   1      497.28      533.88      4.17 o
   5   3   1       61.21       54.77      1.19 o
   6   3   1      521.50      509.67      4.37 o
   7   3   1      958.61      950.60      8.34 o
   8   3   1     1084.65     1043.84     10.87 o
   9   3   1       15.70       14.67      1.55 o
  10   3   1        1.34        2.32      1.25 o
  11   3   1       65.55       65.78      2.86 o
  12   3   1       54.98       50.61      3.12 o
  13   3   1       28.04       27.56      2.76 o
  14   3   1        0.14        0.12      3.44 o
 -15   4   1        3.78        6.55      3.28 o
 -14   4   1        2.36        2.07      2.08 o
 -13   4   1      161.23      167.44      6.22 o
 -12   4   1       78.36       76.27      3.28 o
 -11   4   1        5.80        7.09      1.57 o
 -10   4   1      166.22      169.58      3.97 o
  -9   4   1       48.69       45.07      1.92 o
  -8   4   1      188.38      177.98      3.28 o
  -7   4   1       21.57       31.54      1.40 o
  -6   4   1       30.07       25.27      0.87 o
  -5   4   1      514.95      592.49      4.47 o
  -4   4   1      143.17      187.32      1.84 o
  -3   4   1       69.32       62.45      0.93 o
  -2   4   1      355.76      390.85      3.50 o
  -1   4   1      313.98      370.76      3.18 o
   0   4   1      617.61      611.33      5.82 o
   1   4   1      648.51      639.21      4.88 o
   2   4   1        2.72        0.68      0.39 o
   3   4   1       48.26       35.20      1.09 o
   4   4   1       75.67       86.48      1.41 o
   5   4   1        0.02        1.83      0.53 o
   6   4   1      120.27      110.41      2.11 o
   7   4   1     1192.70     1133.93      9.67 o
   8   4   1      140.07      132.27      3.11 o
   9   4   1        0.59        1.52      1.15 o
  10   4   1        2.40        3.82      1.36 o
  11   4   1       20.39       18.60      2.03 o
  12   4   1      143.39      152.82      6.16 o
  13   4   1       15.50       16.95      2.88 o
  14   4   1        1.24        2.13      3.79 o
 -15   5   1       31.30       29.67      6.22 o
 -14   5   1       13.49       15.71      3.81 o
 -13   5   1        0.19       -0.06      1.76 o
 -12   5   1        0.22        0.53      1.56 o
 -11   5   1       22.88       19.79      2.03 o
 -10   5   1       33.58       35.33      2.21 o
  -9   5   1        0.20        1.63      1.12 o
  -8   5   1       44.12       48.14      1.92 o
  -7   5   1      126.64      128.08      2.75 o
  -6   5   1        0.15       -0.51      0.51 o
  -5   5   1       33.27       24.20      0.73 o
  -4   5   1       13.45       13.56      0.71 o
  -3   5   1      578.99      662.99      4.97 o
  -2   5   1        5.52        8.67      0.61 o
  -1   5   1      395.60      463.88      3.99 o
   0   5   1     2472.48     2509.57     17.89 o
   1   5   1      338.49      348.71      3.03 o
   2   5   1      731.37      743.79      5.30 o
   3   5   1      147.42      168.22      2.00 o
   4   5   1        2.38        1.62      0.49 o
   5   5   1      580.20      553.25      4.66 o
   6   5   1        4.16        3.24      0.79 o
   7   5   1      201.55      207.38      3.78 o
   8   5   1        0.18       -1.00      1.00 o
   9   5   1        7.77        5.86      1.36 o
  10   5   1       74.52       76.96      3.40 o
  11   5   1       15.45       14.66      2.40 o
  12   5   1       21.42       17.54      3.13 o
  13   5   1       36.43       37.82      5.71 o
  14   5   1        5.13        7.20      4.18 o
 -14   6   1        9.21        8.71      7.54 o
 -13   6   1       66.64       59.05      3.65 o
 -12   6   1        4.68        5.81      1.85 o
 -11   6   1       18.15       20.33      2.11 o
 -10   6   1       60.97       64.20      3.16 o
  -9   6   1       54.41       59.03      2.60 o
  -8   6   1       13.20       10.87      1.56 o
  -7   6   1       33.50       26.63      1.72 o
  -6   6   1        8.25        9.56      1.14 o
  -5   6   1        2.67        1.80      0.48 o
  -4   6   1      692.03      677.25      6.02 o
  -3   6   1      185.78      198.60      2.22 o
  -2   6   1       52.04       66.28      1.31 o
  -1   6   1        0.00        0.75      0.40 o
   0   6   1      953.86      955.84      7.41 o
   1   6   1      284.97      284.55      2.84 o
   2   6   1       29.63       28.29      0.81 o
   3   6   1      919.53     1007.55      7.01 o
   4   6   1      647.60      604.37      4.77 o
   5   6   1      166.12      168.84      2.52 o
   6   6   1      109.59      101.48      2.67 o
   7   6   1      153.63      144.19      3.25 o
   8   6   1       19.92       18.83      1.80 o
   9   6   1        9.22        7.20      1.60 o
  10   6   1       93.91      103.69      3.65 o
  11   6   1       47.15       35.94      3.27 o
  12   6   1        8.40        8.44      2.42 o
  13   6   1        7.98        7.53      3.24 o
  14   6   1        2.37        1.87      4.23 o
 -14   7   1        7.10        6.90      3.97 o
 -13   7   1        4.66        0.45      2.08 o
 -12   7   1      104.39       97.96      4.25 o
 -11   7   1        3.38        3.99      1.91 o
 -10   7   1       11.70       13.39      2.23 o
  -9   7   1       74.84       76.02      2.97 o
  -8   7   1       21.40       18.10      1.70 o
  -7   7   1       14.52        7.63      1.29 o
  -6   7   1       32.94       27.67      1.75 o
  -5   7   1        9.11       14.64      1.10 o
  -4   7   1        9.16        6.67      0.64 o
  -3   7   1      506.39      515.78      4.00 o
  -2   7   1      195.62      202.20      2.36 o
  -1   7   1     1345.66     1372.87      9.79 o
   0   7   1      251.61      279.48      2.87 o
   1   7   1      401.50      434.24      3.72 o
   2   7   1        4.73        8.55      0.60 o
   3   7   1       45.05       43.08      1.12 o
   4   7   1       13.32       13.81      1.31 o
   5   7   1      156.76      163.82      2.72 o
   6   7   1       77.15       81.29      3.04 o
   7   7   1       32.62       28.01      2.00 o
   8   7   1        1.36        2.67      1.41 o
   9   7   1       48.88       49.91      4.17 o
  10   7   1        0.94        0.25      1.74 o
  11   7   1       19.50       19.63      3.15 o
  12   7   1        9.52        7.37      3.02 o
  13   7   1        9.71        6.01      4.26 o
 -14   8   1        1.69        7.08      4.12 o
 -13   8   1       23.35       20.06      3.75 o
 -12   8   1       20.63       17.44      2.65 o
 -11   8   1        3.75        2.45      2.86 o
 -10   8   1       30.71       37.21      2.87 o
  -9   8   1       18.99       16.01      2.07 o
  -8   8   1        0.81        0.89      1.46 o
  -7   8   1       10.00        7.57      2.19 o
  -6   8   1      126.93      102.80      3.58 o
  -5   8   1      215.67      221.40      4.07 o
  -4   8   1       67.90       68.78      2.03 o
  -3   8   1        6.18        7.32      0.78 o
  -2   8   1       53.45       57.20      1.39 o
  -1   8   1      102.50      108.76      1.88 o
   0   8   1       89.08       83.08      1.71 o
   1   8   1      274.58      279.46      3.09 o
   2   8   1       64.81       62.40      1.72 o
   3   8   1        9.39        9.47      0.87 o
   4   8   1       52.08       55.22      2.18 o
   5   8   1      540.65      532.80     12.85 o
   6   8   1       23.72       23.71      2.55 o
   7   8   1      120.92      115.96      6.87 o
   8   8   1      104.19      113.17      7.03 o
   9   8   1       65.19       64.62      4.13 o
  10   8   1      174.59      190.65      8.79 o
  11   8   1       19.40       27.58      3.56 o
  12   8   1       10.39        3.72      2.98 o
  13   8   1        2.24        9.25      4.40 o
 -13   9   1        2.31        4.27      3.78 o
 -12   9   1       13.84       15.29      3.10 o
 -11   9   1        0.36       -0.59      2.23 o
 -10   9   1        3.32        8.14      3.70 o
  -9   9   1       77.56       88.02      5.90 o
  -8   9   1       24.27       29.88      2.54 o
  -7   9   1       25.08       24.71      2.33 o
  -6   9   1       33.97       21.79      2.14 o
  -5   9   1        0.24       -0.09      1.28 o
  -4   9   1       34.20       18.93      2.56 o
  -3   9   1        7.77        6.32      1.03 o
  -2   9   1      115.16      134.89      2.68 o
  -1   9   1      292.93      285.78      3.82 o
   0   9   1      118.37      119.45      2.21 o
   1   9   1       77.52       78.05      1.92 o
   2   9   1       48.12       53.29      1.82 o
   3   9   1        0.19        1.34      0.75 o
   4   9   1       49.15       42.43      2.21 o
   5   9   1       35.86       28.83      2.79 o
   6   9   1      103.20      104.60      4.45 o
   7   9   1        2.32        3.72      2.12 o
   8   9   1       86.31       88.87      5.45 o
   9   9   1       64.09       64.78      4.33 o
  10   9   1       10.48       10.15      2.93 o
  11   9   1       61.21       67.17      5.36 o
  12   9   1        2.13        0.88      3.77 o
 -13  10   1        5.07        3.30      4.00 o
 -12  10   1       19.10       12.83      4.23 o
 -11  10   1        4.78        8.46      2.87 o
 -10  10   1        8.08       11.32      2.83 o
  -9  10   1        9.37        8.14      2.52 o
  -8  10   1      100.34      100.13      5.06 o
  -7  10   1      157.18      145.38      5.14 o
  -6  10   1       69.94       62.11      4.48 o
  -5  10   1       57.05       45.65      3.14 o
  -4  10   1      164.85      135.40      4.68 o
  -3  10   1       46.17       41.63      2.56 o
  -2  10   1       82.14       74.85      2.56 o
  -1  10   1       18.31       17.51      1.41 o
   0  10   1       51.80       46.52      2.77 o
   1  10   1      283.33      284.32      4.51 o
   2  10   1        6.79        5.50      1.15 o
   3  10   1       40.56       38.04      1.86 o
   4  10   1       58.73       51.94      5.05 o
   5  10   1        5.87        4.37      2.30 o
   6  10   1       48.83       56.76      4.44 o
   7  10   1       25.38       22.56      4.89 o
   8  10   1       40.01       45.62      5.05 o
   9  10   1        2.67        1.38      2.55 o
  10  10   1      240.33      249.19      7.92 o
  11  10   1        0.50        2.28      3.90 o
  12  10   1        4.86        3.78      4.25 o
 -12  11   1        8.66       17.50      6.12 o
 -11  11   1       14.92       14.52      4.26 o
 -10  11   1       67.45       75.51      4.78 o
  -9  11   1       19.21       17.96      4.00 o
  -8  11   1       14.82       14.82      2.89 o
  -7  11   1        1.05        3.06      2.26 o
  -6  11   1       15.43       13.93      2.49 o
  -5  11   1       20.34       17.61      2.59 o
  -4  11   1       31.89       26.45      2.81 o
  -3  11   1       44.98       40.99      3.14 o
  -2  11   1       77.97       79.13      3.45 o
  -1  11   1        7.10        4.76      1.35 o
   0  11   1      145.25      146.72      3.49 o
   1  11   1        6.10        7.61      1.39 o
   2  11   1       12.96       19.49      1.98 o
   3  11   1       49.68       44.52      2.26 o
   4  11   1       96.32       87.91      3.82 o
   5  11   1       64.25       65.01      4.11 o
   6  11   1        1.08        0.09      2.46 o
   7  11   1       25.15       37.13      6.07 o
   8  11   1       14.89       18.88      5.03 o
   9  11   1        0.00        0.98      2.71 o
  10  11   1        1.89        3.12      3.16 o
  11  11   1        0.05        5.24      4.26 o
 -11  12   1        2.43        3.44      4.06 o
 -10  12   1        3.93       -2.54      3.56 o
  -9  12   1        0.01        1.55      2.72 o
  -8  12   1       54.62       44.94      5.80 o
  -7  12   1        1.73        1.04      2.34 o
  -6  12   1        3.69        1.35      2.26 o
  -5  12   1       34.05       36.14      4.78 o
  -4  12   1      121.45      117.35      4.90 o
  -3  12   1        1.80        4.36      2.09 o
  -2  12   1       12.47       12.30      2.22 o
  -1  12   1      105.39       99.50      3.21 o
   0  12   1        7.66        6.72      1.37 o
   1  12   1      102.06       95.28      3.47 o
   2  12   1      309.34      297.93      4.89 o
   3  12   1       10.16        8.54      1.58 o
   4  12   1       43.90       38.40      4.21 o
   5  12   1        4.08        4.09      2.53 o
   6  12   1       16.01       18.74      3.20 o
   7  12   1        1.80        3.90      2.69 o
   8  12   1       32.19       32.92      3.91 o
   9  12   1        4.77        7.46      3.43 o
  10  12   1        0.01        6.55      4.34 o
  11  12   1        0.28        1.50      4.32 o
 -10  13   1        3.89        8.58      8.24 o
  -9  13   1        0.07        1.15      3.78 o
  -8  13   1       31.58       29.17      4.74 o
  -7  13   1       53.31       55.19      5.27 o
  -6  13   1       19.38       26.31      3.48 o
  -5  13   1        9.89       12.99      2.82 o
  -4  13   1       39.20       32.37      3.51 o
  -3  13   1       30.70       32.84      3.41 o
  -2  13   1       58.26       52.67      3.43 o
  -1  13   1       10.92       12.31      2.28 o
   0  13   1       24.22       23.89      1.91 o
   1  13   1        0.49        2.01      1.36 o
   2  13   1      240.28      241.64      5.69 o
   3  13   1      380.62      393.07     11.58 o
   4  13   1       96.38       95.17      5.43 o
   5  13   1       28.41       26.56      4.17 o
   6  13   1       89.56       84.49      5.23 o
   7  13   1        4.72       10.39      3.21 o
   8  13   1        0.56        1.25      4.02 o
   9  13   1        1.03        2.37      4.38 o
  10  13   1        3.57        2.10      5.26 o
  -9  14   1        1.02        8.53      4.38 o
  -8  14   1       10.01       13.10      9.24 o
  -7  14   1      184.80      173.41     10.34 o
  -6  14   1      162.35      196.04      7.08 o
  -5  14   1        3.55        4.17      2.79 o
  -4  14   1       14.78       14.48      3.11 o
  -3  14   1        1.33        5.04      2.80 o
  -2  14   1       31.13       26.79      3.50 o
  -1  14   1       52.02       54.96      3.18 o
   0  14   1        0.15       -0.39      1.61 o
   1  14   1       55.70       52.93      2.84 o
   2  14   1        1.85       -0.53      2.17 o
   3  14   1       30.42       28.29      3.73 o
   4  14   1       12.82        7.65      3.40 o
   5  14   1        3.36        6.16      3.01 o
   6  14   1        1.57       -0.13      2.95 o
   7  14   1       16.99       14.98      4.75 o
   8  14   1       26.48       25.07      5.32 o
   9  14   1        9.34        8.87      4.98 o
  -8  15   1       20.87       17.36      7.21 o
  -7  15   1        0.01        1.98      3.96 o
  -6  15   1      190.70      231.65      8.07 o
  -5  15   1       38.61       33.14      4.21 o
  -4  15   1       88.42       90.46      7.17 o
  -3  15   1       95.20       89.89      5.36 o
  -2  15   1        1.50        4.55      3.30 o
  -1  15   1        4.80        5.57      2.03 o
   0  15   1       11.38       11.77      2.85 o
   1  15   1        0.51        2.56      3.55 o
   2  15   1        0.91        4.73      3.62 o
   3  15   1       16.36       16.37      3.50 o
   4  15   1        9.89       12.72      3.57 o
   5  15   1       27.20       16.13      3.77 o
   6  15   1       56.66       46.37      7.24 o
   7  15   1        3.06        1.38      4.24 o
   8  15   1        2.08        2.91      4.53 o
  -7  16   1       19.50       15.64      5.21 o
  -6  16   1        0.12       14.23      4.73 o
  -5  16   1      121.74      134.09      8.24 o
  -4  16   1        3.46        3.37      4.26 o
  -3  16   1       16.01       26.63      4.07 o
  -2  16   1        0.51       -1.00      2.22 o
  -1  16   1       22.95       22.44      3.71 o
   0  16   1        1.76        2.57      3.86 o
   1  16   1       10.20       12.13      4.36 o
   2  16   1       12.11        6.87      6.00 o
   3  16   1       14.02        3.40      6.49 o
   4  16   1       26.14       31.22      5.53 o
   5  16   1      113.29      144.18      9.10 o
   6  16   1       29.05       28.45      5.90 o
  -5  17   1       39.67       48.77      6.68 o
  -4  17   1      153.58      163.59     19.00 o
  -3  17   1       12.69       11.19      3.47 o
 -14   0   2       12.61       11.02      3.19 o
 -12   0   2       65.71       56.56      6.33 o
 -10   0   2       16.58       18.95      2.17 o
  -8   0   2      243.26      285.40      4.26 o
  -6   0   2     1511.14     1529.45     28.93 o
  -4   0   2     1534.35     1684.18     14.90 o
  -2   0   2        5.76        2.07      0.34 o
   0   0   2     5684.63     5825.77     64.16 o
   2   0   2     2624.03     2544.40     22.15 o
   4   0   2      643.51      719.60      7.12 o
   6   0   2      423.83      435.81      5.90 o
   8   0   2        3.87        4.81      1.66 o
  10   0   2       46.38       35.01      3.07 o
  12   0   2       20.00       25.17      3.32 o
  14   0   2       14.78       21.56      7.26 o
 -15   1   2        4.97        4.16      3.31 o
 -14   1   2       16.32       15.77      2.72 o
 -13   1   2       56.95       54.65      2.81 o
 -12   1   2      734.82      759.46      9.87 o
 -11   1   2        7.23        5.14      1.19 o
 -10   1   2        6.34        3.91      1.63 o
  -9   1   2      163.34      160.09      2.67 o
  -8   1   2       99.99      113.02      2.05 o
  -7   1   2       53.72       60.89      1.47 o
  -6   1   2      280.01      292.92      2.54 o
  -5   1   2      676.62      744.49      4.94 o
  -4   1   2     1186.07     1180.24      8.10 o
  -3   1   2     1572.95     1584.17     11.91 o
  -2   1   2     1018.28     1168.57      9.74 o
  -1   1   2     3461.98     3710.53     29.21 o
   0   1   2      521.44      538.51      4.76 o
   1   1   2      228.40      223.07      2.05 o
   2   1   2     3246.19     3296.72     24.28 o
   3   1   2     1323.77     1483.65      9.27 o
   4   1   2       91.78      108.17      1.41 o
   5   1   2      146.36      148.98      1.98 o
   6   1   2      324.76      338.97      3.55 o
   7   1   2       23.37       26.18      1.41 o
   8   1   2        3.95        1.27      1.02 o
   9   1   2       13.65       15.24      1.60 o
  10   1   2        0.00        1.67      1.31 o
  11   1   2       24.93       26.62      2.23 o
  12   1   2       17.75       13.41      2.07 o
  13   1   2        0.00       -0.71      1.89 o
  14   1   2        9.12        3.61      3.06 o
 -15   2   2       68.28       62.85      4.76 o
 -14   2   2        0.32        0.16      1.67 o
 -13   2   2       58.57       57.04      2.88 o
 -12   2   2      112.64      116.13      3.51 o
 -11   2   2      131.65      125.12      3.39 o
 -10   2   2       69.05       61.41      2.54 o
  -9   2   2      267.95      257.58      3.68 o
  -8   2   2       29.20       28.89      1.30 o
  -7   2   2       92.61       96.50      1.48 o
  -6   2   2        8.88        7.82      0.51 o
  -5   2   2      289.04      306.36      2.46 o
  -4   2   2     1153.47     1263.28      9.79 o
  -3   2   2     2667.29     2812.95     20.76 o
  -2   2   2    24448.02    24551.38    191.97 o
  -1   2   2      409.69      444.45      4.11 o
   0   2   2      603.24      614.37      5.02 o
   1   2   2       89.51       80.21      1.13 o
   2   2   2      262.41      282.10      2.48 o
   3   2   2       14.07       23.63      0.73 o
   4   2   2        5.94        8.38      0.55 o
   5   2   2      156.27      212.21      2.33 o
   6   2   2       41.03       40.31      1.49 o
   7   2   2      101.52      100.01      2.47 o
   8   2   2      113.18      107.44      2.86 o
   9   2   2       39.28       38.36      2.10 o
  10   2   2      137.54      132.26      4.86 o
  11   2   2      115.11      115.00      3.60 o
  12   2   2        9.72       12.17      2.21 o
  13   2   2       10.32        6.17      2.33 o
  14   2   2        2.58        1.59      2.99 o
 -15   3   2        1.71        3.01      2.75 o
 -14   3   2       39.76       37.47      3.50 o
 -13   3   2        3.65        5.19      1.68 o
 -12   3   2       15.30       16.26      1.87 o
 -11   3   2       11.11       12.49      1.59 o
 -10   3   2       32.90       28.11      1.81 o
  -9   3   2      303.77      315.18      4.53 o
  -8   3   2       24.44       29.13      1.27 o
  -7   3   2       99.34       92.80      1.40 o
  -6   3   2      275.36      288.85      2.54 o
  -5   3   2     2753.67     2933.03     20.67 o
  -4   3   2        1.58        0.69      0.48 o
  -3   3   2      403.03      534.76      4.65 o
  -2   3   2      481.26      546.79      4.08 o
  -1   3   2      259.98      249.46      2.58 o
   0   3   2      823.61      798.80      6.35 o
   1   3   2        5.78        8.93      0.49 o
   2   3   2      394.52      392.24      3.26 o
   3   3   2      365.65      366.60      2.99 o
   4   3   2       72.58       74.61      1.29 o
   5   3   2        7.69        4.04      0.53 o
   6   3   2        2.77        5.73      0.77 o
   7   3   2       37.26       30.56      1.51 o
   8   3   2      497.44      474.78      6.43 o
   9   3   2        7.61       10.17      1.94 o
  10   3   2       38.79       36.38      2.30 o
  11   3   2       77.52       74.99      3.86 o
  12   3   2       75.38       74.68      4.05 o
  13   3   2        0.16        2.92      2.15 o
  14   3   2        3.39        3.29      3.15 o
 -15   4   2       99.49      123.65      6.13 o
 -14   4   2        3.76        1.97      1.86 o
 -13   4   2       18.10       20.82      2.47 o
 -12   4   2       30.05       26.82      2.25 o
 -11   4   2       29.46       30.03      2.05 o
 -10   4   2       11.62        8.88      1.41 o
  -9   4   2        7.16        8.56      1.23 o
  -8   4   2        6.36        3.75      1.00 o
  -7   4   2        3.79        2.92      0.74 o
  -6   4   2      233.38      238.52      2.77 o
  -5   4   2     1020.39     1158.24      8.60 o
  -4   4   2     2351.00     2444.92     18.96 o
  -3   4   2      267.34      302.91      2.48 o
  -2   4   2       13.77       24.17      0.91 o
  -1   4   2      703.44      713.45      5.74 o
   0   4   2        2.85        2.80      0.39 o
   1   4   2     1585.28     1669.86     11.40 o
   2   4   2        0.44        2.35      0.56 o
   3   4   2      127.66      141.58      1.72 o
   4   4   2       86.22       92.92      1.44 o
   5   4   2      115.17      114.97      1.79 o
   6   4   2        0.18        0.23      0.73 o
   7   4   2      551.95      545.66      5.81 o
   8   4   2        7.91        6.96      1.37 o
   9   4   2       76.37       83.60      2.85 o
  10   4   2       16.29       14.68      2.96 o
  11   4   2        0.24       -0.38      1.68 o
  12   4   2        4.51        2.63      1.90 o
  13   4   2       16.02       14.19      2.60 o
  14   4   2        0.48        3.12      3.92 o
 -15   5   2        0.27        3.99      3.01 o
 -14   5   2       35.99       34.38      2.79 o
 -13   5   2        4.58        4.39      1.75 o
 -12   5   2        0.56        2.69      1.56 o
 -11   5   2      123.29      124.17      4.52 o
 -10   5   2      202.47      204.41      4.52 o
  -9   5   2        0.69        0.08      1.18 o
  -8   5   2       69.78       71.54      2.35 o
  -7   5   2       67.03       67.20      2.33 o
  -6   5   2        5.50        2.22      0.64 o
  -5   5   2     2060.39     2213.25     15.43 o
  -4   5   2      170.48      208.94      2.01 o
  -3   5   2      325.76      339.20      2.88 o
  -2   5   2       75.85       62.94      1.02 o
  -1   5   2        3.34        1.58      0.54 o
   0   5   2       40.89       30.55      0.98 o
   1   5   2      102.07      132.65      1.48 o
   2   5   2       85.42       88.36      1.25 o
   3   5   2       23.38       20.88      0.80 o
   4   5   2      824.24      830.85      5.72 o
   5   5   2     1652.66     1600.85     11.39 o
   6   5   2      132.37      129.51      2.47 o
   7   5   2        4.71        5.09      1.19 o
   8   5   2        1.77        3.00      1.33 o
   9   5   2       54.70       49.70      2.67 o
  10   5   2       17.83       19.61      2.20 o
  11   5   2        9.24        6.95      2.01 o
  12   5   2        0.01        0.56      1.95 o
  13   5   2       98.33      105.86      7.69 o
  14   5   2        5.04       -6.10      6.10 o
 -15   6   2       23.13       25.67      5.80 o
 -14   6   2       45.81       40.18      4.46 o
 -13   6   2        0.41       -1.30      1.68 o
 -12   6   2       37.85       37.10      2.55 o
 -11   6   2       54.90       59.28      2.78 o
 -10   6   2        0.20        0.67      1.20 o
  -9   6   2      292.82      289.49      5.12 o
  -8   6   2       41.89       36.02      2.76 o
  -7   6   2        3.32        0.91      1.06 o
  -6   6   2       99.42       98.98      2.42 o
  -5   6   2        3.69        4.71      0.53 o
  -4   6   2      127.52      143.14      1.74 o
  -3   6   2      347.22      393.11      3.60 o
  -2   6   2      426.80      477.06      3.72 o
  -1   6   2      698.28      695.24      6.12 o
   0   6   2     1160.83     1212.78      8.63 o
   1   6   2      410.59      437.13      3.91 o
   2   6   2        8.15        7.05      0.53 o
   3   6   2      898.49      989.92      7.48 o
   4   6   2      373.60      319.88      3.86 o
   5   6   2     1640.57     1574.34     12.73 o
   6   6   2      101.57       97.56      4.70 o
   7   6   2       17.90       17.71      1.79 o
   8   6   2      107.49      112.66      3.50 o
   9   6   2        0.27       -0.84      1.43 o
  10   6   2        1.25        1.70      1.88 o
  11   6   2       59.93       59.61      3.75 o
  12   6   2        7.57        2.76      2.84 o
  13   6   2        0.46       -3.57      3.57 o
 -14   7   2        6.71       10.55      6.47 o
 -13   7   2       16.22       17.37      3.80 o
 -12   7   2      142.33      159.75      4.48 o
 -11   7   2       93.24       99.05      3.51 o
 -10   7   2        5.59        5.78      1.55 o
  -9   7   2        0.23        0.93      1.18 o
  -8   7   2       51.82       44.46      2.17 o
  -7   7   2       15.82        7.77      1.27 o
  -6   7   2        0.67        3.64      1.16 o
  -5   7   2        1.54       -0.39      1.00 o
  -4   7   2       16.78       25.20      1.00 o
  -3   7   2      229.56      220.97      2.66 o
  -2   7   2      730.41      742.16      5.44 o
  -1   7   2      413.40      427.68      4.23 o
   0   7   2       35.78       44.76      1.41 o
   1   7   2       87.41      107.18      1.71 o
   2   7   2        0.33        0.23      0.45 o
   3   7   2      124.93      120.87      1.91 o
   4   7   2      231.22      235.48      4.77 o
   5   7   2      484.87      499.05      5.84 o
   6   7   2       70.69       71.37      3.17 o
   7   7   2      455.68      461.20      8.07 o
   8   7   2      248.60      247.36      5.85 o
   9   7   2       96.27      103.33      4.14 o
  10   7   2       94.58       89.25      6.55 o
  11   7   2       21.30       14.85      3.25 o
  12   7   2        2.98        9.73      3.14 o
  13   7   2       19.06       17.78      5.13 o
 -14   8   2        2.52        5.13      7.80 o
 -13   8   2        1.07        1.64      3.06 o
 -12   8   2       18.56       26.29      4.32 o
 -11   8   2        1.49        3.52      1.82 o
 -10   8   2       13.47       15.98      1.93 o
  -9   8   2       30.17       29.11      2.12 o
  -8   8   2        3.20        1.43      1.34 o
  -7   8   2       80.57       81.37      2.79 o
  -6   8   2      677.96      590.68      7.23 o
  -5   8   2       25.94       20.53      1.51 o
  -4   8   2      126.65      127.97      2.94 o
  -3   8   2       33.53       30.24      1.14 o
  -2   8   2      165.90      171.38      2.38 o
  -1   8   2      372.04      370.77      3.62 o
   0   8   2       24.87       23.83      1.11 o
   1   8   2       46.00       53.85      1.51 o
   2   8   2      439.12      438.37      4.36 o
   3   8   2        1.88        1.58      0.69 o
   4   8   2        1.59        1.39      0.74 o
   5   8   2       32.83       30.72      2.05 o
   6   8   2       65.03       70.20      3.27 o
   7   8   2       28.54       26.92      2.50 o
   8   8   2      311.73      335.32      7.14 o
   9   8   2      140.71      137.19      4.81 o
  10   8   2        0.86        2.44      2.63 o
  11   8   2       26.74       24.79      3.78 o
  12   8   2       28.44       28.49      5.18 o
 -13   9   2        2.86        5.70      3.13 o
 -12   9   2        3.08        6.24      2.33 o
 -11   9   2        8.28        9.22      2.24 o
 -10   9   2        2.73        2.98      1.84 o
  -9   9   2       11.44       14.09      2.36 o
  -8   9   2       80.37       76.57      3.34 o
  -7   9   2       90.29       94.32      5.62 o
  -6   9   2        7.68        7.98      1.62 o
  -5   9   2       70.89       75.55      3.43 o
  -4   9   2      434.48      415.53      7.02 o
  -3   9   2      490.22      478.93      8.84 o
  -2   9   2        8.24        7.87      0.84 o
  -1   9   2        7.83        5.76      0.89 o
   0   9   2      117.51      115.22      2.16 o
   1   9   2       22.27       18.88      1.30 o
   2   9   2      163.95      163.55      2.94 o
   3   9   2       19.34       16.63      1.21 o
   4   9   2        4.25        6.74      1.27 o
   5   9   2       81.93       78.32      3.01 o
   6   9   2       48.62       50.41      3.14 o
   7   9   2        1.98        2.64      1.74 o
   8   9   2        5.90        4.37      2.01 o
   9   9   2       37.44       25.97      4.21 o
  10   9   2       43.36       46.83      4.33 o
  11   9   2      124.90      123.07      6.29 o
  12   9   2      269.60      310.79     16.48 o
 -13  10   2        2.16        7.70      4.23 o
 -12  10   2       10.74       10.69      3.90 o
 -11  10   2       10.84        7.90      2.73 o
 -10  10   2        0.58       -0.53      2.11 o
  -9  10   2        1.24        3.06      2.12 o
  -8  10   2       29.82       25.05      3.54 o
  -7  10   2        0.68        0.86      1.72 o
  -6  10   2       95.87       86.10      3.92 o
  -5  10   2       80.90       69.11      3.58 o
  -4  10   2        8.47        2.42      1.66 o
  -3  10   2      111.20       88.29      3.36 o
  -2  10   2       35.37       32.74      4.13 o
  -1  10   2       59.48       60.29      2.11 o
   0  10   2      290.97      275.17      4.23 o
   1  10   2      246.37      249.42      4.07 o
   2  10   2       11.45        8.40      1.31 o
   3  10   2       54.68       52.35      2.16 o
   4  10   2       11.82       16.43      1.85 o
   5  10   2       51.34       52.48      3.07 o
   6  10   2       97.17      102.66      4.06 o
   7  10   2      115.66      119.86      5.33 o
   8  10   2      138.60      139.62      5.93 o
   9  10   2       14.33       14.18      3.31 o
  10  10   2      106.93       97.53      5.84 o
  11  10   2        2.03       -0.58      3.73 o
 -12  11   2        0.18        0.02      3.64 o
 -11  11   2        0.00        3.20      2.55 o
 -10  11   2       57.04       60.44      5.36 o
  -9  11   2        0.00        3.59      2.37 o
  -8  11   2        0.69        3.18      3.60 o
  -7  11   2        4.11        2.77      2.17 o
  -6  11   2        3.70        5.56      2.09 o
  -5  11   2        6.42        4.88      1.95 o
  -4  11   2        1.68        0.17      2.64 o
  -3  11   2        4.15        5.91      1.98 o
  -2  11   2       49.09       53.80      2.93 o
  -1  11   2        1.30        0.24      1.37 o
   0  11   2      423.10      414.74      5.66 o
   1  11   2       51.33       50.55      2.19 o
   2  11   2      269.34      265.17      4.46 o
   3  11   2      153.00      163.29      3.55 o
   4  11   2      183.55      195.25      4.73 o
   5  11   2       16.80       17.22      4.10 o
   6  11   2       56.76       57.59      4.21 o
   7  11   2       87.75      101.11      5.32 o
   8  11   2        1.74        4.20      2.88 o
   9  11   2        1.96        3.65      3.10 o
  10  11   2       12.58       14.30      5.03 o
  11  11   2        5.89        3.70      8.99 o
 -11  12   2        1.88        1.65      3.56 o
 -10  12   2        7.84        3.48      2.61 o
  -9  12   2      184.32      204.24      9.54 o
  -8  12   2       37.12       50.32      5.65 o
  -7  12   2       24.51       27.17      3.26 o
  -6  12   2       23.68       20.39      2.92 o
  -5  12   2        2.81        1.21      2.02 o
  -4  12   2       55.58       49.64      4.49 o
  -3  12   2       10.78       11.37      2.39 o
  -2  12   2        5.89        3.80      1.81 o
  -1  12   2       23.04       22.99      2.45 o
   0  12   2       23.99       21.86      1.90 o
   1  12   2      135.62      131.55      3.39 o
   2  12   2       34.72       31.12      2.21 o
   3  12   2       14.40       11.27      1.77 o
   4  12   2       47.01       49.59      3.62 o
   5  12   2        3.99        5.36      2.64 o
   6  12   2       48.32       57.91      4.47 o
   7  12   2        0.09       -0.50      2.56 o
   8  12   2       54.61       74.23      7.03 o
   9  12   2       11.42       12.17      3.66 o
  10  12   2        1.20       -2.05      4.14 o
 -11  13   2        2.21        8.99      4.32 o
 -10  13   2        0.16        7.00      4.43 o
  -9  13   2      108.62      112.50      5.54 o
  -8  13   2        0.72        4.10      2.98 o
  -7  13   2       37.85       38.94      3.78 o
  -6  13   2        3.75        5.68      2.59 o
  -5  13   2       78.82       90.52      4.80 o
  -4  13   2        1.52        2.24      2.38 o
  -3  13   2       20.31       21.26      2.98 o
  -2  13   2        6.48        4.78      2.25 o
  -1  13   2        0.97       -0.09      1.58 o
   0  13   2       28.91       29.60      2.43 o
   1  13   2        2.23        1.48      1.39 o
   2  13   2      165.88      157.15      3.80 o
   3  13   2      301.47      308.40      5.77 o
   4  13   2        2.37        3.31      2.78 o
   5  13   2       90.84      112.50      8.55 o
   6  13   2        6.66        5.03      2.97 o
   7  13   2        5.78        4.81      3.11 o
   8  13   2        2.90        1.94      3.22 o
   9  13   2       34.80       30.30      5.65 o
 -10  14   2        0.08        1.52      4.11 o
  -9  14   2        7.60       17.81      4.78 o
  -8  14   2        2.38        4.49      4.03 o
  -7  14   2      152.99      167.80      7.26 o
  -6  14   2        2.28        0.76      2.71 o
  -5  14   2      166.46      188.24      6.70 o
  -4  14   2       60.66       62.05      4.93 o
  -3  14   2       14.57       10.56      2.75 o
  -2  14   2        8.52        8.20      2.75 o
  -1  14   2       68.87       73.76      3.88 o
   0  14   2       13.06       11.02      2.57 o
   1  14   2       36.50       37.26      2.82 o
   2  14   2       16.49       15.76      2.55 o
   3  14   2       38.73       40.39      3.58 o
   4  14   2       52.31       52.50      5.62 o
   5  14   2        4.59        9.50      3.24 o
   6  14   2        1.91       -2.64      3.30 o
   7  14   2       11.08       14.34      5.03 o
   8  14   2       12.82       20.20      5.40 o
  -8  15   2       26.72       24.44      5.33 o
  -7  15   2      168.05      183.24      9.36 o
  -6  15   2       72.92       95.12      7.02 o
  -5  15   2        6.56        4.23      3.10 o
  -4  15   2        2.66        6.78      2.96 o
  -3  15   2       24.00       28.83      3.73 o
  -2  15   2       30.34       30.12      3.09 o
  -1  15   2       33.89       36.00      3.25 o
   0  15   2        6.80        6.63      2.12 o
   1  15   2        3.99        6.43      2.35 o
   2  15   2        2.06        0.74      3.50 o
   3  15   2        0.33        8.45      5.68 o
   4  15   2       29.30       32.87      5.22 o
   5  15   2        7.46        4.21      3.32 o
   6  15   2        0.13        5.33      4.35 o
   7  15   2       11.39        9.52      5.07 o
  -7  16   2       26.50       33.15      5.79 o
  -6  16   2        9.19        6.47      4.31 o
  -5  16   2        0.68        4.43      4.20 o
  -4  16   2        0.07       -2.84      3.73 o
  -3  16   2       16.52       16.15      3.58 o
  -2  16   2        0.00       -0.07      2.19 o
  -1  16   2        3.63        5.60      2.49 o
   0  16   2      103.63      115.38      5.67 o
   1  16   2        1.44        3.97      3.94 o
   2  16   2        0.00       -0.42      3.97 o
   3  16   2       12.59       10.24      6.66 o
   5  16   2        0.02       -2.21      6.03 o
   6  16   2        2.86        0.95      6.56 o
  -5  17   2       27.56       27.65      5.45 o
  -4  17   2       48.39       59.19      6.75 o
  -3  17   2        0.52        3.37      2.95 o
  -2  17   2       11.47       11.41      3.32 o
 -15   0   3       32.62       32.33      6.14 o
 -13   0   3      389.28      408.55     10.32 o
 -11   0   3     1908.67     1924.45     30.01 o
  -9   0   3      114.42      128.21      4.21 o
  -7   0   3      357.08      334.94      3.90 o
  -5   0   3      704.45      694.22      6.17 o
  -3   0   3     1253.21     1314.28     13.16 o
  -1   0   3     1344.84     1429.56     16.54 o
   1   0   3      483.61      550.18      6.53 o
   3   0   3      537.07      612.42      6.21 o
   5   0   3      496.83      502.75      5.91 o
   7   0   3      163.39      138.76      4.43 o
   9   0   3      108.84      100.25      4.36 o
  11   0   3        2.70        1.05      2.35 o
  13   0   3       17.11       13.70      6.19 o
 -16   1   3        0.93       -0.61      3.87 o
 -15   1   3       36.61       36.97      4.57 o
 -14   1   3       65.24       64.13      5.28 o
 -13   1   3        4.71        3.90      1.54 o
 -12   1   3        0.06        0.65      1.18 o
 -11   1   3       61.38       61.23      2.39 o
 -10   1   3       49.15       45.96      1.79 o
  -9   1   3        6.29        7.90      0.97 o
  -8   1   3      139.31      149.65      2.10 o
  -7   1   3       69.36       85.00      1.29 o
  -6   1   3       85.41       88.43      1.17 o
  -5   1   3     1492.70     1632.81      9.06 o
  -4   1   3      899.95      939.34      6.97 o
  -3   1   3      480.86      558.12      4.31 o
  -2   1   3      152.66      157.12      1.92 o
  -1   1   3     1080.64     1120.30      8.63 o
   0   1   3      120.70      114.59      1.55 o
   1   1   3      453.65      531.82      3.96 o
   2   1   3       22.04       27.94      0.79 o
   3   1   3     1150.83     1245.79      7.55 o
   4   1   3     1820.07     2043.60     11.43 o
   5   1   3       29.11       31.55      1.08 o
   6   1   3        0.48        1.17      0.83 o
   7   1   3      159.03      147.19      3.23 o
   8   1   3       12.27        9.29      1.36 o
   9   1   3        2.70       -0.60      1.16 o
  10   1   3       28.52       22.14      2.02 o
  11   1   3        0.00       -0.53      1.60 o
  12   1   3        2.96        4.65      2.07 o
  13   1   3        0.77       -1.67      2.43 o
  14   1   3       22.69       23.98      5.15 o
 -16   2   3        2.04        3.97      3.84 o
 -15   2   3       67.28       53.07      8.06 o
 -14   2   3      135.45      147.55      4.19 o
 -13   2   3      111.51      103.36      3.41 o
 -12   2   3       27.26       31.90      2.24 o
 -11   2   3       12.06        9.27      1.35 o
 -10   2   3       33.50       31.73      1.73 o
  -9   2   3      102.02      104.67      2.76 o
  -8   2   3      487.64      507.47      4.96 o
  -7   2   3      215.75      215.28      2.20 o
  -6   2   3      195.22      184.55      2.51 o
  -5   2   3       46.26       45.37      1.58 o
  -4   2   3        1.74        1.04      0.48 o
  -3   2   3       14.54        9.16      0.74 o
  -2   2   3     2567.16     2811.35     22.48 o
  -1   2   3      114.95      139.16      2.35 o
   0   2   3     1313.35     1246.84      9.34 o
   1   2   3      507.17      506.61      3.85 o
   2   2   3      145.50      168.72      1.75 o
   3   2   3        0.04        0.46      0.51 o
   4   2   3        5.72        7.78      0.58 o
   5   2   3        4.09        1.43      0.53 o
   6   2   3      154.66      148.27      2.64 o
   7   2   3       55.01       49.73      2.10 o
   8   2   3       46.01       39.26      2.03 o
   9   2   3        3.40        1.30      1.26 o
  10   2   3      197.89      183.35      4.72 o
  11   2   3        0.10        1.64      1.80 o
  12   2   3       13.69       13.52      2.40 o
  13   2   3       22.34       16.56      3.21 o
  14   2   3        2.35        2.02      4.06 o
 -15   3   3       29.80       27.05      5.48 o
 -14   3   3      135.34      133.55      5.01 o
 -13   3   3        1.56        2.82      1.49 o
 -12   3   3       11.54        8.10      1.51 o
 -11   3   3        9.02        9.16      1.41 o
 -10   3   3        1.87        2.32      1.04 o
  -9   3   3       44.43       43.86      1.80 o
  -8   3   3        2.67        3.13      0.78 o
  -7   3   3      345.73      361.49      3.54 o
  -6   3   3       18.26       26.53      0.90 o
  -5   3   3        7.97       15.12      0.59 o
  -4   3   3     1250.73     1410.84     11.35 o
  -3   3   3      158.85      163.26      2.45 o
  -2   3   3       64.96       55.49      1.32 o
  -1   3   3       67.27      110.42      1.60 o
   0   3   3        6.60        8.44      0.50 o
   1   3   3     1658.49     1815.74     11.61 o
   2   3   3      173.88      215.18      2.24 o
   3   3   3      689.03      694.01      4.59 o
   4   3   3        5.06        8.20      0.62 o
   5   3   3        7.16        6.43      0.72 o
   6   3   3       24.12       23.81      1.32 o
   7   3   3       20.48       20.54      1.59 o
   8   3   3       18.89       18.04      1.69 o
   9   3   3       19.28       18.73      2.05 o
  10   3   3        4.00        5.58      2.34 o
  11   3   3       41.46       33.26      2.78 o
  12   3   3       15.09       17.94      2.60 o
  13   3   3        3.98        5.17      2.71 o
 -15   4   3       13.25        8.21      2.93 o
 -14   4   3       12.89       14.73      2.12 o
 -13   4   3       13.09       12.98      2.29 o
 -12   4   3        4.81        7.50      1.73 o
 -11   4   3       75.43       73.98      2.76 o
 -10   4   3        2.63        2.30      1.09 o
  -9   4   3       40.09       40.48      1.81 o
  -8   4   3        5.37        7.38      1.03 o
  -7   4   3       59.25       66.16      1.47 o
  -6   4   3       83.50       78.11      1.44 o
  -5   4   3     2964.70     3113.69     20.77 o
  -4   4   3     9122.52     9913.00     66.56 o
  -3   4   3       33.79       32.47      0.70 o
  -2   4   3       15.88       17.23      0.64 o
  -1   4   3      378.57      407.14      3.29 o
   0   4   3      424.26      439.20      3.42 o
   1   4   3     2136.95     2379.07     13.81 o
   2   4   3        8.68       18.43      0.84 o
   3   4   3      227.18      193.59      2.08 o
   4   4   3       59.86       54.97      1.19 o
   5   4   3       91.95       87.69      1.70 o
   6   4   3      152.31      137.43      2.84 o
   7   4   3       72.85       74.56      2.82 o
   8   4   3       10.71       13.07      2.00 o
   9   4   3      174.07      188.59      4.67 o
  10   4   3        6.74        8.17      2.30 o
  11   4   3       81.98       78.23      4.15 o
  12   4   3        6.96        5.99      2.56 o
  13   4   3       30.89       33.99      4.29 o
 -15   5   3        0.95        2.55      2.81 o
 -14   5   3      119.78      123.32      4.37 o
 -13   5   3        9.00        4.52      1.66 o
 -12   5   3       13.19       10.27      1.73 o
 -11   5   3       12.96       13.12      2.58 o
 -10   5   3        0.06       -0.54      1.02 o
  -9   5   3       49.38       41.55      1.93 o
  -8   5   3      154.41      160.31      3.25 o
  -7   5   3       41.55       34.33      1.90 o
  -6   5   3        0.20        0.40      0.55 o
  -5   5   3      183.85      177.13      2.17 o
  -4   5   3      136.26      138.54      1.84 o
  -3   5   3      185.61      204.20      1.91 o
  -2   5   3       73.21       87.62      1.91 o
  -1   5   3        0.03        0.03      0.36 o
   0   5   3      333.61      353.37      3.04 o
   1   5   3       23.54       26.40      0.76 o
   2   5   3       97.94      106.12      1.56 o
   3   5   3      177.67      153.57      1.91 o
   4   5   3       16.14       23.92      1.02 o
   5   5   3     1623.33     1609.95     13.08 o
   6   5   3     1235.82     1209.08     12.28 o
   7   5   3      120.95      126.45      3.58 o
   8   5   3       28.32       26.86      2.19 o
   9   5   3       18.76       17.21      2.32 o
  10   5   3      134.94      132.85      4.77 o
  11   5   3        0.18        0.56      2.11 o
  12   5   3        0.01       -0.02      2.38 o
  13   5   3        2.23        2.68      3.04 o
 -15   6   3        0.02        2.22      2.79 o
 -14   6   3        3.17        5.32      1.87 o
 -13   6   3        0.56        1.37      1.56 o
 -12   6   3        1.29        1.90      1.45 o
 -11   6   3       37.17       40.53      2.27 o
 -10   6   3        5.83        3.00      1.28 o
  -9   6   3       41.83       47.56      2.14 o
  -8   6   3      324.18      280.61      4.65 o
  -7   6   3      639.49      700.07      7.66 o
  -6   6   3      842.89      887.13      9.32 o
  -5   6   3        0.38        1.54      0.68 o
  -4   6   3       15.25       15.07      0.85 o
  -3   6   3       53.98       54.58      1.04 o
  -2   6   3       50.31       38.77      1.16 o
  -1   6   3       78.08       92.24      1.31 o
   0   6   3      144.38      133.10      1.84 o
   1   6   3       12.18       13.13      0.64 o
   2   6   3      129.22      131.08      1.70 o
   3   6   3      181.03      190.71      2.41 o
   4   6   3      245.51      250.17      3.07 o
   5   6   3      573.17      564.16      6.97 o
   6   6   3        5.65        3.60      1.66 o
   7   6   3       66.00       71.48      3.31 o
   8   6   3       69.97       75.58      3.60 o
   9   6   3       59.75       61.47      4.52 o
  10   6   3      145.51      146.13      5.84 o
  11   6   3        0.52       -0.17      2.07 o
  12   6   3        7.20        5.12      2.65 o
  13   6   3        0.11        0.63      4.15 o
 -14   7   3        0.00        1.29      2.74 o
 -13   7   3       17.00       15.99      2.18 o
 -12   7   3        8.44        9.00      1.82 o
 -11   7   3        1.25        2.80      1.44 o
 -10   7   3       76.33       68.22      2.71 o
  -9   7   3        9.19       11.01      1.47 o
  -8   7   3        0.04        0.99      1.07 o
  -7   7   3       71.30       94.80      2.51 o
  -6   7   3       34.05       20.94      1.49 o
  -5   7   3      117.52       98.21      2.65 o
  -4   7   3        1.44        2.59      0.61 o
  -3   7   3      226.30      216.51      2.43 o
  -2   7   3       98.60       91.33      2.06 o
  -1   7   3       44.41       43.21      1.27 o
   0   7   3      269.29      241.36      2.70 o
   1   7   3      133.22      145.56      2.28 o
   2   7   3      287.95      307.41      2.96 o
   3   7   3     1675.57     1647.17     14.54 o
   4   7   3      420.41      445.14      5.01 o
   5   7   3        7.45        3.37      1.14 o
   6   7   3        0.05        2.66      1.49 o
   7   7   3      149.58      152.28      4.98 o
   8   7   3        1.68        2.05      1.79 o
   9   7   3      218.91      224.44      7.01 o
  10   7   3       21.92       20.85      2.83 o
  11   7   3       10.24        5.61      2.48 o
  12   7   3        1.15       -0.06      4.77 o
 -14   8   3        4.27        6.37      3.63 o
 -13   8   3        0.54        0.33      1.83 o
 -12   8   3        9.88        9.78      1.89 o
 -11   8   3       71.85       75.70      3.10 o
 -10   8   3        2.32       -0.07      1.50 o
  -9   8   3       51.56       50.23      2.42 o
  -8   8   3      136.48      123.63      5.26 o
  -7   8   3       82.37       78.01      2.46 o
  -6   8   3       19.52        6.76      1.24 o
  -5   8   3      102.23       83.93      2.61 o
  -4   8   3        1.32        3.05      1.09 o
  -3   8   3       19.01       19.82      1.06 o
  -2   8   3      798.88      798.18      6.79 o
  -1   8   3       24.76       18.71      1.13 o
   0   8   3        6.57        5.00      0.72 o
   1   8   3        0.12        0.53      0.61 o
   2   8   3     1122.55     1092.37     10.13 o
   3   8   3      447.92      447.73      5.81 o
   4   8   3      186.33      175.36      3.69 o
   5   8   3       13.36       13.29      1.75 o
   6   8   3       49.19       52.74      3.05 o
   7   8   3       33.72       34.11      2.80 o
   8   8   3      157.07      151.62      8.05 o
   9   8   3       42.71       40.07      3.27 o
  10   8   3       36.73       41.26      3.57 o
  11   8   3       13.88       14.51      3.62 o
  12   8   3        0.11        2.09      4.13 o
 -14   9   3        4.82        6.78      5.49 o
 -13   9   3       22.37       23.71      3.77 o
 -12   9   3       61.27       67.76      3.53 o
 -11   9   3        4.52        3.37      1.87 o
 -10   9   3        0.99       -0.25      1.58 o
  -9   9   3       10.20        6.69      1.68 o
  -8   9   3       18.18       19.60      1.91 o
  -7   9   3        4.42        4.60      1.24 o
  -6   9   3       11.10        8.94      1.61 o
  -5   9   3       40.07       45.46      2.15 o
  -4   9   3      127.29      124.14      3.57 o
  -3   9   3      160.23      161.02      4.12 o
  -2   9   3     1315.39     1283.46     11.40 o
  -1   9   3       58.79       65.95      1.93 o
   0   9   3      344.07      349.56      4.16 o
   1   9   3      461.98      447.04      5.59 o
   2   9   3      148.44      150.68      3.41 o
   3   9   3      271.89      280.99      5.28 o
   4   9   3       75.08       69.61      2.74 o
   5   9   3       25.32       26.01      2.63 o
   6   9   3       74.01       75.86      3.64 o
   7   9   3        2.80        3.88      2.67 o
   8   9   3        0.81        3.36      2.22 o
   9   9   3       78.57       76.33      4.79 o
  10   9   3        2.59        1.88      3.30 o
  11   9   3        0.02       -2.09      3.58 o
  12   9   3      277.17      352.90     18.30 o
 -13  10   3        0.04       -3.31      3.31 o
 -12  10   3       14.41       15.00      2.31 o
 -11  10   3       25.46       26.34      2.92 o
 -10  10   3       55.92       52.62      3.21 o
  -9  10   3        5.94        7.47      1.92 o
  -8  10   3       48.03       40.25      2.69 o
  -7  10   3       95.04       81.37      3.36 o
  -6  10   3       47.95       43.28      3.46 o
  -5  10   3        1.02       -0.35      1.32 o
  -4  10   3        6.48        7.70      2.01 o
  -3  10   3        5.80        8.38      1.88 o
  -2  10   3       24.06       26.90      2.19 o
  -1  10   3        7.05        5.88      1.50 o
   0  10   3      225.99      227.89      3.88 o
   1  10   3       49.98       44.55      2.15 o
   2  10   3        1.22        1.41      1.12 o
   3  10   3      175.96      183.34      4.00 o
   4  10   3       24.25       21.43      2.04 o
   5  10   3       65.56       63.86      3.48 o
   6  10   3      105.02      116.68      4.75 o
   7  10   3      105.09      111.96      4.59 o
   8  10   3       50.70       52.65      3.76 o
   9  10   3        6.02       12.99      3.36 o
  10  10   3       89.80       84.45      5.76 o
  11  10   3       83.85       85.82      9.99 o
 -12  11   3        7.67       10.00      3.97 o
 -11  11   3       66.42       72.57      7.77 o
 -10  11   3       62.02       66.12      4.01 o
  -9  11   3      101.28      112.15      4.80 o
  -8  11   3        0.14       -0.77      1.99 o
  -7  11   3       43.33       48.71      5.50 o
  -6  11   3       30.60       21.35      2.51 o
  -5  11   3       43.53       40.96      3.61 o
  -4  11   3      188.86      175.36      5.40 o
  -3  11   3       22.71       18.77      3.48 o
  -2  11   3       47.10       39.90      2.98 o
  -1  11   3        0.21       -1.11      1.11 o
   0  11   3      884.72      859.89     13.89 o
   1  11   3      516.72      524.11      7.65 o
   2  11   3      111.19      121.15      3.90 o
   3  11   3       40.59       44.60      2.41 o
   4  11   3       29.50       34.93      2.56 o
   5  11   3        0.08       -0.04      1.77 o
   6  11   3        1.14        1.15      2.08 o
   7  11   3       12.62       11.00      3.10 o
   8  11   3        1.32        0.78      3.03 o
   9  11   3        0.26       -1.06      2.98 o
  10  11   3       63.14       77.19      8.91 o
 -12  12   3        3.98        5.18      4.00 o
 -11  12   3        0.05        1.55      4.66 o
 -10  12   3      119.25      119.87      5.79 o
  -9  12   3       74.14       97.97      4.82 o
  -8  12   3       68.30       72.33      4.24 o
  -7  12   3       56.66       64.49      4.27 o
  -6  12   3        0.10       -1.13      2.06 o
  -5  12   3        0.03        2.24      2.28 o
  -4  12   3        0.72        2.02      2.03 o
  -3  12   3       11.48       10.35      2.31 o
  -2  12   3       10.63       11.26      2.32 o
  -1  12   3        0.11       -1.21      1.21 o
   0  12   3        0.32        2.58      1.49 o
   1  12   3       58.15       50.68      2.74 o
   2  12   3       13.78       15.78      1.78 o
   3  12   3       13.39       19.68      3.10 o
   4  12   3        7.48       14.37      3.61 o
   5  12   3       50.77       49.45      3.51 o
   6  12   3        2.01        4.52      2.78 o
   7  12   3       40.61       41.14      4.48 o
   8  12   3       11.61        9.55      4.15 o
   9  12   3       15.86       15.64      5.07 o
  10  12   3       34.34       31.20      6.05 o
 -11  13   3        7.05       13.39      4.52 o
 -10  13   3        9.75        9.86      5.45 o
  -9  13   3      151.19      169.83      6.04 o
  -8  13   3      152.27      175.03      6.19 o
  -7  13   3        1.92        5.29      3.16 o
  -6  13   3       66.66       68.05      7.48 o
  -5  13   3        6.26        3.48      2.36 o
  -4  13   3        0.37        0.74      2.13 o
  -3  13   3       24.02       20.12      2.93 o
  -2  13   3        4.46        5.52      2.30 o
  -1  13   3       10.06       10.70      2.11 o
   0  13   3       54.29       54.82      3.00 o
   1  13   3       19.22       24.65      2.41 o
   2  13   3       83.26       86.30      3.60 o
   3  13   3        8.74        7.77      2.29 o
   4  13   3       29.49       29.84      3.15 o
   5  13   3      171.96      190.17      9.56 o
   6  13   3        5.27        6.82      3.09 o
   7  13   3       17.59       15.48      3.81 o
   8  13   3       21.62       26.40      5.58 o
   9  13   3        3.65        5.53      4.76 o
 -10  14   3        0.00        5.98      5.57 o
  -9  14   3       39.76       41.72     14.88 o
  -8  14   3        0.39        5.39      6.71 o
  -7  14   3       18.04       23.63      3.33 o
  -6  14   3       17.77       13.28      3.00 o
  -5  14   3       10.23       10.46      2.81 o
  -4  14   3        0.97        2.04      2.50 o
  -3  14   3        8.58       11.30      2.76 o
  -2  14   3       26.18       22.97      2.67 o
  -1  14   3        1.18        2.11      1.89 o
   0  14   3       12.56       11.59      2.29 o
   1  14   3        5.44        5.21      1.95 o
   2  14   3       26.28       33.64      3.20 o
   3  14   3       18.91       16.45      3.05 o
   4  14   3        0.11       -1.34      5.56 o
   5  14   3       18.57        7.62      4.17 o
   6  14   3       45.89       50.26      6.34 o
   7  14   3        0.60        4.17      6.21 o
   8  14   3        4.96        2.88      6.87 o
  -8  15   3        1.11        5.49      7.26 o
  -7  15   3       73.47       87.32      7.03 o
  -6  15   3      238.64      264.48      8.10 o
  -5  15   3        8.91        6.68      6.39 o
  -4  15   3        0.00        0.37      2.62 o
  -3  15   3       13.22       15.84      2.72 o
  -2  15   3        1.07        0.62      2.31 o
  -1  15   3        9.36       11.45      2.49 o
   0  15   3        0.13        1.69      2.01 o
   1  15   3        0.29        1.89      2.12 o
   2  15   3       50.37       45.26      3.66 o
   3  15   3        7.37        6.57      3.96 o
   4  15   3        0.43       -4.49      5.12 o
   5  15   3       17.46       17.62      4.91 o
   6  15   3        2.59       -3.47      6.28 o
  -7  16   3       44.10       45.40      6.19 o
  -6  16   3       34.87       41.72     13.73 o
  -5  16   3        7.05        7.64      4.25 o
  -4  16   3       25.67       25.89      8.63 o
  -3  16   3       58.35       60.52      4.33 o
  -2  16   3        6.75        7.38      2.60 o
  -1  16   3      151.16      165.98      6.73 o
   0  16   3       46.24       52.35      4.00 o
   1  16   3        4.75        5.44      2.68 o
   2  16   3        2.49        0.49      4.24 o
   3  16   3        1.41        0.63      6.28 o
  -5  17   3        0.01        2.34      4.07 o
  -4  17   3        5.01        2.10      3.02 o
  -3  17   3        1.39        2.94      2.99 o
  -2  17   3        0.66        6.53      3.18 o
  -1  17   3        0.69        2.97      3.07 o
 -16   0   4       31.26       43.09      6.87 o
 -14   0   4      107.35      104.17     16.32 o
 -12   0   4      150.18      153.20      5.38 o
 -10   0   4      165.07      173.35      7.02 o
  -8   0   4      135.15      129.99      2.24 o
  -6   0   4       76.67       88.13      1.49 o
  -4   0   4      698.97      733.64      6.32 o
  -2   0   4      114.67       96.92      1.53 o
   0   0   4      668.90      754.58      7.51 o
   2   0   4       16.37        6.65      0.83 o
   4   0   4      463.18      468.47      5.16 o
   6   0   4        0.01       -0.13      1.45 o
   8   0   4      807.31      728.39     17.29 o
  10   0   4        5.13        3.50      2.89 o
  12   0   4       22.22       17.24      4.24 o
 -16   1   4        7.95        9.81      3.68 o
 -15   1   4        0.05        1.44      2.06 o
 -14   1   4       57.13       60.38      2.98 o
 -13   1   4        2.32        4.17      1.47 o
 -12   1   4       77.75       78.72      3.12 o
 -11   1   4       18.31       18.27      1.94 o
 -10   1   4       21.33       20.91      1.73 o
  -9   1   4        7.32        4.00      0.91 o
  -8   1   4       66.44       60.87      1.29 o
  -7   1   4     2270.51     2391.55     13.77 o
  -6   1   4      823.74      837.17      5.04 o
  -5   1   4      114.76      130.76      2.04 o
  -4   1   4       89.08       90.59      1.14 o
  -3   1   4      254.25      313.88      3.02 o
  -2   1   4     1561.82     1588.96     10.57 o
  -1   1   4     1035.57     1174.58      8.13 o
   0   1   4      305.08      341.96      3.04 o
   1   1   4        2.06       -0.06      0.36 o
   2   1   4     1334.68     1470.28      8.41 o
   3   1   4       11.13       11.13      0.62 o
   4   1   4       20.42       17.26      0.92 o
   5   1   4      161.50      166.13      2.26 o
   6   1   4       45.90       37.31      1.87 o
   7   1   4        1.86        1.39      1.05 o
   8   1   4      195.78      169.22      4.24 o
   9   1   4       35.84       32.81      2.43 o
  10   1   4       30.90       27.54      2.84 o
  11   1   4        8.09        9.73      2.43 o
  12   1   4        6.21        6.04      2.51 o
  13   1   4      131.03      155.47     10.27 o
 -16   2   4       14.77       10.17      3.54 o
 -15   2   4       16.32       21.92      3.78 o
 -14   2   4       11.25        4.38      1.68 o
 -13   2   4      213.15      216.70      5.38 o
 -12   2   4       18.64       18.65      1.64 o
 -11   2   4       20.59       22.40      1.57 o
 -10   2   4       53.69       61.40      2.05 o
  -9   2   4      100.99       94.99      2.17 o
  -8   2   4        4.52        7.36      0.75 o
  -7   2   4      113.42      101.26      1.40 o
  -6   2   4      353.39      405.66      6.41 o
  -5   2   4      349.07      348.45      4.01 o
  -4   2   4        9.23       15.17      1.16 o
  -3   2   4      252.43      240.61      2.76 o
  -2   2   4      214.45      244.14      2.17 o
  -1   2   4     3475.07     3761.26     24.29 o
   0   2   4     1010.35     1083.31      7.36 o
   1   2   4      359.55      371.01      2.96 o
   2   2   4      294.50      311.65      3.01 o
   3   2   4      748.94      750.58      4.99 o
   4   2   4      112.04      118.23      1.61 o
   5   2   4       65.58       52.15      1.49 o
   6   2   4       28.64       25.75      1.65 o
   7   2   4        3.50        1.12      1.21 o
   8   2   4        0.12        0.63      1.29 o
   9   2   4       21.56       20.02      2.10 o
  10   2   4        0.12       -0.48      1.63 o
  11   2   4        2.43        4.00      4.07 o
  12   2   4       30.06       40.80      4.28 o
  13   2   4        5.41        3.40      3.86 o
 -16   3   4       40.74       38.72      4.86 o
 -15   3   4        6.30        8.91      3.27 o
 -14   3   4      162.03      170.56      4.27 o
 -13   3   4        1.51        1.15      1.36 o
 -12   3   4      105.09      103.13      3.69 o
 -11   3   4       37.90       33.16      1.87 o
 -10   3   4       59.98       64.56      2.13 o
  -9   3   4       73.97       73.70      1.95 o
  -8   3   4        2.22        2.06      0.52 o
  -7   3   4      243.79      250.50      2.95 o
  -6   3   4       46.67       50.07      1.13 o
  -5   3   4     1559.64     1659.41     14.59 o
  -4   3   4      626.47      665.83     10.86 o
  -3   3   4       49.36       70.21      1.29 o
  -2   3   4      358.32      391.31      3.26 o
  -1   3   4      881.21     1018.52      6.99 o
   0   3   4       58.07       61.93      1.04 o
   1   3   4      546.01      627.37      4.63 o
   2   3   4     2187.73     2496.88     13.60 o
   3   3   4      188.74      178.44      2.68 o
   4   3   4      298.24      289.13      2.85 o
   5   3   4        0.36       -0.02      0.72 o
   6   3   4       16.31       20.68      1.78 o
   7   3   4        0.60       -0.82      1.39 o
   8   3   4       62.00       61.11      3.52 o
   9   3   4        0.03       -0.11      1.66 o
  10   3   4       34.71       33.86      3.14 o
  11   3   4      174.53      174.16      7.13 o
  12   3   4        2.94        4.76      3.01 o
  13   3   4       14.68       15.56      4.64 o
 -15   4   4       20.83       20.36      3.33 o
 -14   4   4        0.09       -0.84      1.49 o
 -13   4   4       12.12       12.33      1.72 o
 -12   4   4        0.30        0.29      1.20 o
 -11   4   4        0.52       -0.07      1.00 o
 -10   4   4      205.84      192.80      3.68 o
  -9   4   4       98.04       94.48      2.40 o
  -8   4   4      430.12      433.97      5.09 o
  -7   4   4       45.86       47.20      1.72 o
  -6   4   4       95.24      112.43      1.82 o
  -5   4   4      105.88      108.84      1.71 o
  -4   4   4     1962.74     2102.70     17.60 o
  -3   4   4       39.08       34.66      1.02 o
  -2   4   4      279.30      312.49      2.83 o
  -1   4   4      161.99      183.62      1.76 o
   0   4   4        1.98        4.23      0.46 o
   1   4   4     1680.91     1828.70     11.79 o
   2   4   4        6.19        7.32      0.55 o
   3   4   4      147.76      150.79      1.83 o
   4   4   4       23.83       24.81      1.14 o
   5   4   4        4.75        2.06      0.99 o
   6   4   4      413.83      409.43      6.65 o
   7   4   4       78.60       80.46      3.49 o
   8   4   4       49.10       49.98      3.53 o
   9   4   4       12.94       18.55      2.54 o
  10   4   4       10.61       12.97      2.57 o
  11   4   4       10.42        7.98      2.94 o
  12   4   4       33.07       27.42      3.97 o
  13   4   4        7.23        8.46      4.46 o
 -15   5   4        3.14        3.50      2.70 o
 -14   5   4       71.78       76.97      3.12 o
 -13   5   4       10.40       10.91      1.68 o
 -12   5   4        9.73        8.94      1.50 o
 -11   5   4        0.09        2.40      1.11 o
 -10   5   4       51.25       49.34      2.04 o
  -9   5   4        9.29        5.58      1.23 o
  -8   5   4        3.44        1.93      0.77 o
  -7   5   4       30.42       39.24      1.96 o
  -6   5   4      218.60      241.91      3.42 o
  -5   5   4      139.91      131.91      1.68 o
  -4   5   4       45.25       42.34      1.09 o
  -3   5   4       43.80       45.53      1.01 o
  -2   5   4       50.62       42.25      1.01 o
  -1   5   4      945.80     1031.51      6.75 o
   0   5   4       24.98       14.33      0.70 o
   1   5   4      275.07      290.76      2.45 o
   2   5   4      657.32      712.19      4.87 o
   3   5   4       85.05       86.11      1.59 o
   4   5   4       89.99       85.38      1.93 o
   5   5   4      165.03      162.87      3.35 o
   6   5   4       11.66       14.49      1.96 o
   7   5   4      331.97      343.31      6.94 o
   8   5   4       18.33       18.58      2.36 o
   9   5   4        2.52        3.56      1.99 o
  10   5   4       13.70       15.14      2.67 o
  11   5   4       21.17       28.67      3.31 o
  12   5   4        9.70        5.12      3.27 o
  13   5   4        0.20       -3.59      3.59 o
 -15   6   4        0.28       -2.59      2.65 o
 -14   6   4        9.91       11.70      2.50 o
 -13   6   4       40.32       41.65      3.10 o
 -12   6   4        0.19        0.29      1.25 o
 -11   6   4        4.99        5.96      1.31 o
 -10   6   4        6.98        2.96      1.92 o
  -9   6   4       72.92       74.13      2.34 o
  -8   6   4      212.49      167.62      2.63 o
  -7   6   4     1417.87     1426.78     12.83 o
  -6   6   4      795.04      821.17      7.99 o
  -5   6   4      262.76      258.25      3.60 o
  -4   6   4        5.52        7.92      0.57 o
  -3   6   4       55.82       38.14      1.05 o
  -2   6   4       24.55       22.85      0.80 o
  -1   6   4        2.73        8.09      0.79 o
   0   6   4        0.45        0.43      0.43 o
   1   6   4       91.53       84.03      1.33 o
   2   6   4       25.90       26.86      1.02 o
   3   6   4       15.32       11.45      0.95 o
   4   6   4       23.66       22.84      1.32 o
   5   6   4      556.14      551.49      6.95 o
   6   6   4      296.19      317.61      6.53 o
   7   6   4       95.08       91.69      3.76 o
   8   6   4        6.98        6.30      1.99 o
   9   6   4      214.90      232.73      6.29 o
  10   6   4        0.71        3.44      2.33 o
  11   6   4       24.05       24.62      3.22 o
  12   6   4        1.50        0.45      5.64 o
 -15   7   4       12.42       11.01      3.36 o
 -14   7   4        5.40        6.93      2.79 o
 -13   7   4       27.93       24.32      2.75 o
 -12   7   4       33.90       33.07      3.09 o
 -11   7   4       59.73       56.38      4.00 o
 -10   7   4       14.65       14.24      2.18 o
  -9   7   4       11.45        6.20      1.20 o
  -8   7   4        7.14        8.09      1.29 o
  -7   7   4      140.45      141.88      3.08 o
  -6   7   4      235.04      236.01      3.81 o
  -5   7   4       31.31       29.35      1.53 o
  -4   7   4      471.03      438.00      5.59 o
  -3   7   4      132.14      132.20      2.30 o
  -2   7   4      114.58      100.46      2.15 o
  -1   7   4      329.48      317.35      3.44 o
   0   7   4       62.98       63.90      1.33 o
   1   7   4      303.82      312.99      2.93 o
   2   7   4        8.19        4.90      0.88 o
   3   7   4     1183.75     1198.29     10.96 o
   4   7   4      155.60      149.66      3.02 o
   5   7   4        5.30        5.01      1.21 o
   6   7   4       23.58       25.06      2.40 o
   7   7   4      162.63      152.60      8.28 o
   8   7   4      173.66      171.00      5.34 o
   9   7   4       79.58       73.51      4.12 o
  10   7   4        4.33        2.85      2.41 o
  11   7   4        0.08       -1.68      2.98 o
  12   7   4        3.16       -2.62      4.59 o
 -14   8   4        8.31        7.53      2.83 o
 -13   8   4        0.21        2.42      2.24 o
 -12   8   4       15.67       15.84      2.44 o
 -11   8   4       38.34       38.46      2.98 o
 -10   8   4       32.88       24.99      1.97 o
  -9   8   4        3.91        8.05      1.41 o
  -8   8   4      136.48      130.03      3.00 o
  -7   8   4       34.14       25.61      1.70 o
  -6   8   4      175.80      143.41      3.24 o
  -5   8   4        2.88        5.72      1.13 o
  -4   8   4       99.62       89.69      3.51 o
  -3   8   4      102.19      105.98      3.08 o
  -2   8   4       27.76       24.37      1.36 o
  -1   8   4      600.78      590.52      6.34 o
   0   8   4       20.01       20.48      1.27 o
   1   8   4       57.05       66.04      2.22 o
   2   8   4      548.12      519.68      7.66 o
   3   8   4      441.58      421.45      5.97 o
   4   8   4       99.33       90.28      2.87 o
   5   8   4        2.28        3.06      1.53 o
   6   8   4        7.22        6.72      2.52 o
   7   8   4       49.23       56.93      3.88 o
   8   8   4      509.47      514.97      9.83 o
   9   8   4        0.68        1.38      2.31 o
  10   8   4        0.40        5.72      2.62 o
  11   8   4       38.57       34.39      5.34 o
  12   8   4       20.17       29.52      8.80 o
 -14   9   4        3.46        4.16      3.62 o
 -13   9   4       23.58       22.93      3.88 o
 -12   9   4      108.32      108.94      5.33 o
 -11   9   4        7.79        8.27      2.19 o
 -10   9   4        8.26        7.78      1.50 o
  -9   9   4       16.80       18.72      1.76 o
  -8   9   4        0.44        0.24      1.07 o
  -7   9   4       33.21       26.81      1.83 o
  -6   9   4       68.03       63.56      4.12 o
  -5   9   4       59.89       59.52      2.39 o
  -4   9   4       87.45       94.98      3.10 o
  -3   9   4        7.05        8.96      1.64 o
  -2   9   4     1595.88     1459.09     17.15 o
  -1   9   4      261.09      263.78      4.72 o
   0   9   4      241.88      234.43      3.81 o
   1   9   4       41.92       49.56      2.02 o
   2   9   4      130.44      130.83      3.00 o
   3   9   4      119.67      122.49      4.73 o
   4   9   4        1.47        2.93      1.36 o
   5   9   4      101.06       95.35      3.49 o
   6   9   4       11.04        8.22      2.13 o
   7   9   4        4.52       -1.07      2.40 o
   8   9   4       21.08       18.84      2.90 o
   9   9   4        5.11       12.22      2.75 o
  10   9   4        9.72       12.18      3.08 o
  11   9   4        1.91       -4.73      5.57 o
 -13  10   4        3.46       -1.20      3.29 o
 -12  10   4       84.05       90.90      5.28 o
 -11  10   4       65.96       71.44      7.41 o
 -10  10   4       55.47       63.77      3.04 o
  -9  10   4       60.38       63.20      3.26 o
  -8  10   4       14.31       12.13      1.84 o
  -7  10   4        3.11        3.43      1.45 o
  -6  10   4        3.52        3.55      2.25 o
  -5  10   4       58.19       51.81      2.68 o
  -4  10   4      114.55      114.01      4.04 o
  -3  10   4       13.79       13.92      2.27 o
  -2  10   4        1.00       -0.88      1.78 o
  -1  10   4      280.58      272.68      5.11 o
   0  10   4      628.75      630.40      8.64 o
   1  10   4       16.39       14.45      1.57 o
   2  10   4      264.09      265.74      4.46 o
   3  10   4       34.24       32.92      2.67 o
   4  10   4       16.26       15.49      2.02 o
   5  10   4       92.91       92.14      3.64 o
   6  10   4       41.11       45.35      3.46 o
   7  10   4       20.47       20.64      3.18 o
   8  10   4       14.78       10.88      3.63 o
   9  10   4        2.20        4.13      3.26 o
  10  10   4        0.00        2.21      5.75 o
 -12  11   4        0.05        0.13      2.82 o
 -11  11   4      159.26      179.90      6.87 o
 -10  11   4       67.24       70.44      4.32 o
  -9  11   4        0.91        5.24      1.78 o
  -8  11   4       66.86       71.12      8.61 o
  -7  11   4        4.44        6.82      1.98 o
  -6  11   4       43.05       34.96      6.89 o
  -5  11   4      157.83      162.76      5.16 o
  -4  11   4      126.38      125.87      4.44 o
  -3  11   4       11.45       11.99      2.15 o
  -2  11   4       32.15       26.98      2.67 o
  -1  11   4       27.16       31.98      2.44 o
   0  11   4      136.81      135.27      3.82 o
   1  11   4      302.66      296.41      5.71 o
   2  11   4       31.67       33.78      2.22 o
   3  11   4       10.12        7.45      1.58 o
   4  11   4        0.27        1.33      1.70 o
   5  11   4       41.47       45.57      3.45 o
   6  11   4       10.27        9.52      2.43 o
   7  11   4        4.48        4.04      2.73 o
   8  11   4        6.88        8.48      2.73 o
   9  11   4       11.32        4.69      4.51 o
 -12  12   4        8.71        7.52      4.03 o
 -11  12   4        1.81        8.13      3.86 o
 -10  12   4        0.85        4.36      2.12 o
  -9  12   4      149.89      158.60      5.28 o
  -8  12   4       47.85       60.79      4.92 o
  -7  12   4       14.75       16.68      2.55 o
  -6  12   4       25.14       27.22      2.86 o
  -5  12   4       16.55       19.79      3.56 o
  -4  12   4       11.06        9.06      2.39 o
  -3  12   4       12.50       16.06      2.85 o
  -2  12   4        7.07        6.51      2.85 o
  -1  12   4       21.45       22.18      2.35 o
   0  12   4        2.91        2.57      1.55 o
   1  12   4      281.11      276.71      7.79 o
   2  12   4        0.04        1.92      1.57 o
   3  12   4      111.22      120.59      4.54 o
   4  12   4      207.30      209.31      6.12 o
   5  12   4       31.16       29.60      3.65 o
   6  12   4      254.34      262.87      8.23 o
   7  12   4       33.36       31.25      9.61 o
   8  12   4        0.51       -2.77      3.98 o
   9  12   4       60.35       64.69     10.73 o
 -11  13   4       21.88       23.22      4.77 o
 -10  13   4        3.26        6.04      3.81 o
  -9  13   4      211.40      244.96      6.78 o
  -8  13   4       93.01      102.89      8.48 o
  -7  13   4        2.94        3.17      2.34 o
  -6  13   4        1.50        2.24      2.18 o
  -5  13   4       50.31       54.32      3.71 o
  -4  13   4      123.79      135.91      5.25 o
  -3  13   4       20.34       22.41      2.91 o
  -2  13   4        8.64        6.91      1.99 o
  -1  13   4       41.27       46.33      3.14 o
   0  13   4       25.86       29.66      3.58 o
   1  13   4        3.02        0.04      1.84 o
   2  13   4        2.59        5.48      1.92 o
   3  13   4       24.44       22.99      3.15 o
   4  13   4        7.62        8.47      2.48 o
   5  13   4        5.95        5.29      2.80 o
   6  13   4        3.99        5.97      4.23 o
   7  13   4       19.90       12.07      4.92 o
   8  13   4        5.77       20.93      7.61 o
 -10  14   4        0.42        1.55      3.90 o
  -9  14   4       63.04       66.02      9.45 o
  -8  14   4        7.17        8.38      4.16 o
  -7  14   4        1.91        2.60      3.03 o
  -6  14   4       33.78       31.87      3.37 o
  -5  14   4       13.01        7.67      2.65 o
  -4  14   4        0.20       -0.24      2.33 o
  -3  14   4      175.87      185.96      5.51 o
  -2  14   4      203.99      224.40      7.81 o
  -1  14   4        0.01        0.48      1.87 o
   0  14   4        4.74        4.12      2.00 o
   1  14   4       19.86       15.72      2.61 o
   2  14   4        5.43        4.23      2.56 o
   3  14   4        1.63        0.57      2.31 o
   4  14   4       16.97       20.81      4.24 o
   5  14   4       14.26        9.43      4.46 o
   6  14   4       14.40       14.52      5.01 o
   7  14   4        1.47        3.68      6.35 o
  -8  15   4       10.01        9.16      4.37 o
  -7  15   4        1.49        6.97      4.03 o
  -6  15   4       22.19       16.67      4.52 o
  -5  15   4        0.00        1.81      2.66 o
  -4  15   4        3.40        3.70      2.74 o
  -3  15   4        2.09        3.24      1.98 o
  -2  15   4       33.11       35.58      3.30 o
  -1  15   4        0.00        2.97      2.21 o
   0  15   4        6.20        5.59      2.37 o
   1  15   4       42.18       43.67      3.86 o
   2  15   4       31.19       34.99      7.78 o
   3  15   4       95.04      101.16      5.65 o
   4  15   4        0.00        4.28      6.80 o
  -7  16   4       11.37       12.82      4.57 o
  -6  16   4        2.08        6.07      4.15 o
  -5  16   4        1.81        3.29      3.97 o
  -4  16   4        9.21       15.48      3.31 o
  -3  16   4       12.45       15.92      3.44 o
  -2  16   4       13.40        9.19      2.79 o
  -1  16   4       15.45       18.12      3.03 o
   0  16   4       50.96       42.36      3.77 o
   1  16   4       14.44       12.90      3.34 o
   2  16   4        4.10        7.72      3.41 o
  -4  17   4       10.81        9.86      3.29 o
  -3  17   4        1.91        6.20      3.06 o
  -2  17   4        0.06       -0.08      2.67 o
  -1  17   4        0.12        4.13      3.08 o
   0  17   4       14.95       11.20      4.17 o
 -15   0   5        1.69        0.79      1.92 o
 -13   0   5        0.65        0.71      2.51 o
 -11   0   5        0.03        2.84      1.93 o
  -9   0   5      147.87      159.54      6.92 o
  -7   0   5       45.94       49.21      1.24 o
  -5   0   5       12.42       18.67      0.72 o
  -3   0   5     1969.21     2195.94     19.34 o
  -1   0   5     2037.24     2102.41     21.25 o
   1   0   5      277.42      254.20      3.14 o
   3   0   5       64.07       98.29      2.24 o
   5   0   5      155.99      174.09      3.73 o
   7   0   5       20.39       25.37      3.45 o
   9   0   5      126.32      122.24      6.44 o
  11   0   5        2.91        6.10      5.22 o
  13   0   5       10.66       17.92      7.40 o
 -16   1   5        8.09        9.89      6.38 o
 -15   1   5        0.01        3.68      1.60 o
 -14   1   5      114.83      125.62      3.69 o
 -13   1   5        5.69        4.74      2.38 o
 -12   1   5        3.07        0.99      1.02 o
 -11   1   5       85.48       76.93      2.42 o
 -10   1   5       26.50       29.23      1.42 o
  -9   1   5      666.76      677.38      6.69 o
  -8   1   5      128.04      134.62      1.79 o
  -7   1   5       21.90       21.44      0.68 o
  -6   1   5       43.54       47.13      0.93 o
  -5   1   5      192.87      164.57      2.01 o
  -4   1   5       53.06       46.82      1.01 o
  -3   1   5     1031.69     1196.43      8.20 o
  -2   1   5        0.62        0.64      0.29 o
  -1   1   5      235.83      249.15      3.11 o
   0   1   5     1183.34     1326.30      8.92 o
   1   1   5      255.07      295.70      2.46 o
   2   1   5      760.45      726.28      4.86 o
   3   1   5        6.96        7.43      0.61 o
   4   1   5       12.17       20.39      1.17 o
   5   1   5       90.39       77.32      1.92 o
   6   1   5      339.60      280.09      5.17 o
   7   1   5        0.31        1.15      1.51 o
   8   1   5        0.98        2.58      1.75 o
   9   1   5      199.15      176.87      6.24 o
  10   1   5        7.72        9.17      2.77 o
  11   1   5       67.74       68.50      4.93 o
  12   1   5       34.93       34.99     11.71 o
  13   1   5       52.87       53.73      6.70 o
 -16   2   5       23.94       18.20      4.51 o
 -15   2   5       77.55       80.00      3.17 o
 -14   2   5        3.84        2.18      1.39 o
 -13   2   5      255.60      259.60      5.06 o
 -12   2   5       22.05       21.48      1.52 o
 -11   2   5       18.24       18.77      1.34 o
 -10   2   5      111.90      111.27      2.83 o
  -9   2   5       49.69       48.72      1.74 o
  -8   2   5       54.94       49.22      2.41 o
  -7   2   5        9.60       11.98      1.15 o
  -6   2   5      265.09      274.86      3.82 o
  -5   2   5       99.56       99.50      1.57 o
  -4   2   5      638.15      691.38      6.02 o
  -3   2   5      435.89      505.53      3.89 o
  -2   2   5       94.77       97.41      1.32 o
  -1   2   5     1411.44     1663.46     10.94 o
   0   2   5      128.44      144.46      1.73 o
   1   2   5      249.01      292.71      2.56 o
   2   2   5       29.29       46.99      1.02 o
   3   2   5       11.68        8.58      0.70 o
   4   2   5        7.87       11.93      0.88 o
   5   2   5      292.71      238.22      4.01 o
   6   2   5        6.68        3.84      1.15 o
   7   2   5        9.11        8.37      1.84 o
   8   2   5        4.48        2.33      1.98 o
   9   2   5       31.79       31.77      3.43 o
  10   2   5       40.71       33.93      3.81 o
  11   2   5       47.40       57.98      4.78 o
  12   2   5       91.68       87.98      5.96 o
  13   2   5       28.12       35.48      8.63 o
 -16   3   5      151.04      182.04      7.83 o
 -15   3   5        9.36        7.64      2.97 o
 -14   3   5       25.21       26.80      2.78 o
 -13   3   5        0.60        1.21      1.16 o
 -12   3   5       39.41       41.05      2.42 o
 -11   3   5       37.18       38.20      1.88 o
 -10   3   5       27.82       27.30      1.76 o
  -9   3   5      234.09      226.48      3.48 o
  -8   3   5        3.94        4.63      0.76 o
  -7   3   5       33.17       28.28      0.95 o
  -6   3   5       20.97       19.81      1.23 o
  -5   3   5      283.75      311.65      6.88 o
  -4   3   5        6.73        7.33      0.54 o
  -3   3   5      323.84      328.16      2.95 o
  -2   3   5       22.42       41.38      0.86 o
  -1   3   5        3.35        2.46      0.39 o
   0   3   5     1905.12     2055.18     14.10 o
   1   3   5      895.15      946.65      6.13 o
   2   3   5       96.79      100.51      1.43 o
   3   3   5      227.63      204.05      2.25 o
   4   3   5      633.60      594.16      5.66 o
   5   3   5      539.47      539.02      6.78 o
   6   3   5      274.37      243.76      4.79 o
   7   3   5        0.32        4.06      1.72 o
   8   3   5        5.82        5.86      2.62 o
   9   3   5       78.43       72.08      4.55 o
  10   3   5       10.27       13.06      3.17 o
  11   3   5       29.59       31.52      3.97 o
  12   3   5       18.15       18.66      3.96 o
 -16   4   5       36.07       28.30      4.43 o
 -15   4   5       43.85       40.69      4.45 o
 -14   4   5        2.12       -0.96      1.63 o
 -13   4   5       45.01       44.03      2.82 o
 -12   4   5       10.51        8.91      1.70 o
 -11   4   5       44.55       41.66      2.33 o
 -10   4   5       10.31        6.30      1.29 o
  -9   4   5       42.52       43.17      1.86 o
  -8   4   5        9.25        9.45      1.15 o
  -7   4   5       19.73       16.57      1.03 o
  -6   4   5        0.09        0.78      0.77 o
  -5   4   5      116.13       93.69      2.70 o
  -4   4   5      248.71      305.59      2.81 o
  -3   4   5      111.89      117.75      2.11 o
  -2   4   5     1275.04     1319.80      8.63 o
  -1   4   5      158.74      149.64      1.66 o
   0   4   5        0.10        0.69      0.41 o
   1   4   5       25.42       17.58      0.74 o
   2   4   5        2.33        5.77      0.61 o
   3   4   5       52.36       61.08      1.46 o
   4   4   5       35.60       39.73      2.19 o
   5   4   5        4.91        7.96      1.25 o
   6   4   5        4.68        2.68      1.24 o
   7   4   5      225.97      231.59      7.41 o
   8   4   5      171.96      166.83      6.00 o
   9   4   5       23.22       20.87      3.18 o
  10   4   5        0.40       -1.40      2.46 o
  11   4   5        0.10       -2.19      3.15 o
  12   4   5        0.16        4.36      3.89 o
 -15   5   5        0.22        0.08      2.40 o
 -14   5   5        5.13        1.53      1.90 o
 -13   5   5       32.54       34.84      5.14 o
 -12   5   5        0.71        0.25      1.43 o
 -11   5   5        0.04        1.27      1.36 o
 -10   5   5        9.28        8.09      1.50 o
  -9   5   5        9.21        9.47      1.24 o
  -8   5   5      142.84      141.33      4.29 o
  -7   5   5      344.68      335.75      5.40 o
  -6   5   5      192.57      204.29      3.22 o
  -5   5   5      144.11      114.99      2.23 o
  -4   5   5       33.53       25.36      0.67 o
  -3   5   5     1009.05      992.44      7.22 o
  -2   5   5      298.69      264.47      2.72 o
  -1   5   5      133.12      145.76      1.72 o
   0   5   5     1538.64     1638.22     11.54 o
   1   5   5       28.58       33.12      1.07 o
   2   5   5       18.44       19.38      0.86 o
   3   5   5        1.72        1.76      0.84 o
   4   5   5       35.49       41.64      1.79 o
   5   5   5      450.51      453.83      6.24 o
   6   5   5        0.23        3.08      1.36 o
   7   5   5      195.16      186.31      5.23 o
   8   5   5       71.39       66.13      5.53 o
   9   5   5       72.89       83.76      5.07 o
  10   5   5        1.35       -0.44      3.10 o
  11   5   5       23.04       21.10      3.73 o
  12   5   5        9.72       10.88      4.33 o
 -15   6   5        0.04        0.81      2.65 o
 -14   6   5        2.03        5.26      2.60 o
 -13   6   5        6.21        7.60      2.02 o
 -12   6   5       30.86       26.49      2.43 o
 -11   6   5       39.62       31.86      2.40 o
 -10   6   5      277.99      258.72      5.42 o
  -9   6   5        0.07        0.20      1.02 o
  -8   6   5       97.06       74.26      3.44 o
  -7   6   5      556.49      599.61      9.62 o
  -6   6   5     1285.67     1292.51     15.03 o
  -5   6   5       58.20       53.74      1.92 o
  -4   6   5      127.36      125.71      1.80 o
  -3   6   5      299.58      281.87      3.10 o
  -2   6   5       14.75       17.24      0.76 o
  -1   6   5       21.70       26.70      0.92 o
   0   6   5       11.40       15.18      0.72 o
   1   6   5        0.42        0.62      0.53 o
   2   6   5       30.64       31.26      1.28 o
   3   6   5       14.73       10.56      1.50 o
   4   6   5      384.28      372.35      5.02 o
   5   6   5      105.75      106.08      2.97 o
   6   6   5      646.62      639.80     10.38 o
   7   6   5      148.37      160.07      4.99 o
   8   6   5       46.56       36.83      3.74 o
   9   6   5        2.66        1.51      2.58 o
  10   6   5       18.68       18.10      5.90 o
  11   6   5        9.62       10.17      3.50 o
  12   6   5       32.44       37.54      5.89 o
 -15   7   5        4.96        6.74      2.98 o
 -14   7   5       72.48       76.02      6.36 o
 -13   7   5        0.32        3.96      1.95 o
 -12   7   5        4.59        4.34      1.86 o
 -11   7   5        5.94       10.07      1.93 o
 -10   7   5        0.09        0.14      1.42 o
  -9   7   5        5.67        5.06      1.32 o
  -8   7   5        0.20       -0.57      1.15 o
  -7   7   5       43.75       42.59      2.28 o
  -6   7   5       30.15       30.49      1.55 o
  -5   7   5       91.81       86.14      2.43 o
  -4   7   5     1930.30     1853.09     17.65 o
  -3   7   5       87.29       88.04      2.06 o
  -2   7   5     1019.47      965.07      8.34 o
  -1   7   5      197.17      178.74      2.81 o
   0   7   5      193.46      202.89      2.69 o
   1   7   5        0.06        0.69      0.77 o
   2   7   5      110.05      100.12      3.87 o
   3   7   5      693.08      689.61      7.43 o
   4   7   5       58.31       55.64      2.12 o
   5   7   5       17.16       18.09      1.65 o
   6   7   5       22.48       19.97      2.42 o
   7   7   5       12.75        9.75      2.29 o
   8   7   5       11.55       17.87      3.28 o
   9   7   5       31.24       33.62      5.55 o
  10   7   5       35.82       35.32      4.23 o
  11   7   5        7.35        1.48      3.91 o
 -14   8   5       82.43       75.31      5.40 o
 -13   8   5        4.11        1.90      2.15 o
 -12   8   5       77.74       78.61      3.87 o
 -11   8   5       12.48       14.05      3.88 o
 -10   8   5        5.20        6.35      1.79 o
  -9   8   5      704.29      686.82     10.25 o
  -8   8   5      153.73      143.49      5.62 o
  -7   8   5        6.36        8.15      1.06 o
  -6   8   5        8.36        6.23      1.09 o
  -5   8   5       18.32       16.56      1.83 o
  -4   8   5       30.65       27.35      1.78 o
  -3   8   5      229.01      227.11      4.53 o
  -2   8   5        1.85        2.74      0.89 o
  -1   8   5        5.11        4.52      1.00 o
   0   8   5      167.40      160.90      2.73 o
   1   8   5       27.51       33.75      1.58 o
   2   8   5        0.88        1.47      0.96 o
   3   8   5      414.70      409.33      5.40 o
   4   8   5        1.10        0.81      1.17 o
   5   8   5       31.73       33.36      2.49 o
   6   8   5       18.80       21.40      2.65 o
   7   8   5       35.36       35.84      3.77 o
   8   8   5        8.94        6.49      2.97 o
   9   8   5       49.34       47.53      4.57 o
  10   8   5       11.21       15.04      3.66 o
  11   8   5        5.89        4.19      4.24 o
 -14   9   5        7.22        5.42      3.67 o
 -13   9   5       35.98       37.64      3.43 o
 -12   9   5        1.52        0.25      2.07 o
 -11   9   5        3.51        6.26      2.10 o
 -10   9   5       92.22       96.28      4.00 o
  -9   9   5       11.85       10.50      1.84 o
  -8   9   5       44.04       44.65      3.49 o
  -7   9   5        4.04        2.05      1.08 o
  -6   9   5        1.89        1.45      1.29 o
  -5   9   5        1.03        0.58      1.04 o
  -4   9   5       60.31       52.16      2.40 o
  -3   9   5       41.85       40.88      2.57 o
  -2   9   5      648.14      602.03      8.84 o
  -1   9   5      441.45      423.87      5.72 o
   0   9   5        1.51        2.23      1.22 o
   1   9   5     1308.23     1316.57     13.35 o
   2   9   5        8.11        9.65      1.72 o
   3   9   5       11.06        9.73      1.71 o
   4   9   5       51.94       56.47      3.60 o
   5   9   5       17.50       15.12      2.33 o
   6   9   5       81.79       89.60      5.10 o
   7   9   5       11.24       10.80      3.07 o
   8   9   5        3.06        7.37      3.07 o
   9   9   5       15.37       13.44      3.57 o
  10   9   5        1.41        3.68      3.60 o
 -13  10   5       10.52        9.41      3.76 o
 -12  10   5       47.53       42.41      4.02 o
 -11  10   5       34.81       43.17      5.69 o
 -10  10   5       75.87       92.87      6.68 o
  -9  10   5       22.76       25.81      3.74 o
  -8  10   5       50.11       52.70      2.48 o
  -7  10   5        0.43       -0.09      1.20 o
  -6  10   5       46.58       41.98      2.36 o
  -5  10   5       89.75       84.99      4.84 o
  -4  10   5        9.84        6.78      1.68 o
  -3  10   5       81.50       76.30      3.41 o
  -2  10   5        0.78        1.61      1.11 o
  -1  10   5      556.15      517.26      8.38 o
   0  10   5      596.67      604.60      9.46 o
   1  10   5      173.79      167.36      5.86 o
   2  10   5        2.60        2.22      1.45 o
   3  10   5        3.42        5.37      1.60 o
   4  10   5      103.56      102.32      4.43 o
   5  10   5       48.26       41.15      3.21 o
   6  10   5        7.00        4.66      2.72 o
   7  10   5       11.56        6.81      3.65 o
   8  10   5        1.56       -0.51      2.68 o
   9  10   5       22.00       16.67      3.76 o
  10  10   5       49.19       44.88      9.92 o
 -13  11   5        2.40       12.06      6.56 o
 -12  11   5       12.43       10.23      4.86 o
 -11  11   5      352.04      394.10      9.98 o
 -10  11   5       44.51       55.73      5.54 o
  -9  11   5        8.83       11.81      2.72 o
  -8  11   5       18.54       17.90      1.98 o
  -7  11   5       60.37       63.78      2.95 o
  -6  11   5      224.06      240.32      5.94 o
  -5  11   5        1.95        2.24      1.60 o
  -4  11   5       10.22        9.46      2.02 o
  -3  11   5       21.93       19.91      2.35 o
  -2  11   5        4.86        2.82      1.48 o
  -1  11   5       24.37       20.41      2.15 o
   0  11   5       53.90       51.51      3.52 o
   1  11   5       10.67        8.21      1.85 o
   2  11   5        4.83        4.01      1.84 o
   3  11   5      240.06      229.28      6.95 o
   4  11   5       75.22       69.29      6.45 o
   5  11   5        9.14        7.75      2.83 o
   6  11   5       25.11       24.08      3.60 o
   7  11   5       16.67       20.38      3.66 o
   8  11   5        0.27        2.68      3.12 o
   9  11   5       43.71       50.84     10.03 o
 -12  12   5        2.68        5.13      3.74 o
 -11  12   5       99.94       95.87      6.66 o
 -10  12   5       34.83       25.60      4.29 o
  -9  12   5        1.86        5.10      3.22 o
  -8  12   5       46.08       45.04      3.14 o
  -7  12   5       80.14       76.79      4.42 o
  -6  12   5       33.91       30.58      2.78 o
  -5  12   5      191.59      195.98      5.73 o
  -4  12   5      174.52      170.93      5.42 o
  -3  12   5        1.46        2.01      1.60 o
  -2  12   5      142.74      139.88      4.42 o
  -1  12   5       29.46       22.67      2.64 o
   0  12   5       34.25       40.12      2.85 o
   1  12   5       24.42       29.14      2.71 o
   2  12   5        2.18        6.32      2.18 o
   3  12   5       35.95       42.33      3.77 o
   4  12   5       38.86       39.17      4.32 o
   5  12   5       51.48       55.61      4.52 o
   6  12   5        0.93        2.25      2.91 o
   7  12   5        0.06        0.01      3.06 o
   8  12   5        4.70        2.00      5.68 o
 -11  13   5       12.33        6.99      3.93 o
 -10  13   5        7.68        9.00      8.94 o
  -9  13   5        3.00        3.06      3.52 o
  -8  13   5      164.57      161.47      5.21 o
  -7  13   5       21.06       20.75      4.57 o
  -6  13   5       30.68       25.68      2.90 o
  -5  13   5        2.71        1.80      2.05 o
  -4  13   5        9.78        9.43      2.39 o
  -3  13   5        0.41        1.17      2.57 o
  -2  13   5        8.86       10.10      2.19 o
  -1  13   5        9.53       10.73      2.26 o
   0  13   5      152.78      145.52      4.87 o
   1  13   5        1.69        1.10      1.88 o
   2  13   5        0.17        0.35      1.98 o
   3  13   5       22.81       21.45      3.80 o
   4  13   5        2.66        2.46      2.57 o
   5  13   5        0.02        3.00      2.80 o
   6  13   5        3.56        4.84      3.26 o
   7  13   5        1.47       -5.47      5.64 o
 -10  14   5        1.39        4.11      3.90 o
  -9  14   5       12.22       16.80      8.22 o
  -8  14   5       13.51       18.76      2.62 o
  -7  14   5       17.24       15.36      2.76 o
  -6  14   5        0.68       -0.96      2.19 o
  -5  14   5        0.27       -1.49      2.15 o
  -4  14   5        1.60        4.28      2.00 o
  -3  14   5       96.11       94.75      4.23 o
  -2  14   5       33.76       33.49      3.94 o
  -1  14   5       45.41       43.26      3.34 o
   0  14   5        2.04        3.02      2.04 o
   1  14   5      109.46      120.33      5.82 o
   2  14   5      187.71      208.94     11.53 o
   3  14   5        2.01        2.25      2.86 o
   4  14   5       56.31       58.89      5.56 o
   5  14   5       16.46       12.05      4.20 o
  -8  15   5        1.01        2.25      3.75 o
  -7  15   5       11.76        8.33      4.98 o
  -6  15   5        1.81        3.21      4.05 o
  -5  15   5       11.00       15.68      3.88 o
  -4  15   5       14.35       13.23      2.60 o
  -3  15   5       20.37       20.90      2.88 o
  -2  15   5       23.12       19.10      2.84 o
  -1  15   5        0.43       -0.06      2.02 o
   0  15   5        8.27        3.85      2.38 o
   1  15   5        2.20        0.38      2.85 o
   2  15   5        6.95        9.75      3.42 o
   3  15   5        8.26       11.15      8.96 o
   4  15   5        0.08        4.35      4.17 o
  -7  16   5        0.17       -1.40      5.96 o
  -6  16   5        9.31        2.77      3.91 o
  -5  16   5       19.13       18.64      3.66 o
  -4  16   5       54.96       58.95      5.94 o
  -3  16   5        4.39        4.45      2.94 o
  -2  16   5        0.75        0.13      2.72 o
  -1  16   5       14.83       15.42      3.42 o
   0  16   5        1.43        6.94      3.17 o
   1  16   5        0.03        1.55      6.50 o
   2  16   5        0.08        4.98      4.56 o
   3  16   5        5.90       17.92      5.43 o
  -3  17   5        1.72        3.88      3.03 o
  -2  17   5        9.25       12.66      3.60 o
  -1  17   5        1.22        3.14      3.04 o
   0  17   5        0.26        0.03      3.50 o
 -16   0   6        5.19        4.42      4.00 o
 -14   0   6       12.34       11.57      2.13 o
 -12   0   6        1.64        2.75      1.33 o
 -10   0   6      155.96      150.24      5.08 o
  -8   0   6      296.31      325.83      4.87 o
  -6   0   6      518.12      542.32      5.06 o
  -4   0   6      399.32      531.41      6.24 o
  -2   0   6        6.50        6.12      0.67 o
   0   0   6      127.87      106.38      2.12 o
   2   0   6       66.15       65.05      1.81 o
   4   0   6      139.83      129.53      5.27 o
   6   0   6        2.65        2.63      3.02 o
   8   0   6       24.88       39.34      6.03 o
  10   0   6      487.38      500.79     20.48 o
  12   0   6      149.71      149.29     12.55 o
 -16   1   6        0.28       -0.77      2.60 o
 -15   1   6        0.91        3.40      1.73 o
 -14   1   6        0.12        0.20      1.24 o
 -13   1   6        0.25        0.97      1.06 o
 -12   1   6        2.40        1.66      0.95 o
 -11   1   6       51.75       57.92      1.94 o
 -10   1   6        3.81        4.29      1.17 o
  -9   1   6      163.03      154.90      3.01 o
  -8   1   6       77.10       73.87      2.00 o
  -7   1   6        8.61       17.59      0.66 o
  -6   1   6        1.61        2.92      0.60 o
  -5   1   6      204.44      235.61      2.14 o
  -4   1   6      626.56      653.48      4.89 o
  -3   1   6       18.87       10.94      0.52 o
  -2   1   6      492.61      552.46      4.29 o
  -1   1   6       47.94       57.60      1.15 o
   0   1   6        2.31        0.78      0.40 o
   1   1   6      164.57      155.14      1.80 o
   2   1   6      320.85      296.37      2.95 o
   3   1   6       91.81       82.83      2.07 o
   4   1   6      234.96      199.22      3.17 o
   5   1   6        3.21        2.83      0.99 o
   6   1   6       47.23       28.52      3.86 o
   7   1   6      337.39      295.36      9.40 o
   8   1   6       29.19       24.10      3.81 o
   9   1   6       10.57       14.46      3.73 o
  10   1   6        0.01       -0.60      3.12 o
  11   1   6       57.47       67.69      6.52 o
  12   1   6        0.56       -1.02      4.10 o
 -16   2   6        6.62        3.77      2.86 o
 -15   2   6        0.12       -0.22      1.70 o
 -14   2   6       35.55       38.68      2.79 o
 -13   2   6        5.57        5.82      1.89 o
 -12   2   6        0.11        1.31      1.27 o
 -11   2   6       44.41       44.39      2.34 o
 -10   2   6        7.81        9.74      1.22 o
  -9   2   6        9.23        6.39      1.00 o
  -8   2   6        0.13        0.28      0.56 o
  -7   2   6        3.81        3.25      0.79 o
  -6   2   6       71.45       78.95      1.40 o
  -5   2   6       91.83      105.75      1.70 o
  -4   2   6      185.50      200.03      2.06 o
  -3   2   6      637.30      650.22      4.61 o
  -2   2   6       54.81       58.10      1.05 o
  -1   2   6      591.53      714.07      5.48 o
   0   2   6       55.52       37.62      0.94 o
   1   2   6      111.74       82.09      1.44 o
   2   2   6        4.38        4.57      0.65 o
   3   2   6       29.57       29.32      1.30 o
   4   2   6       12.07        9.60      1.06 o
   5   2   6      168.41      175.80      4.13 o
   6   2   6      526.79      449.24      7.89 o
   7   2   6      166.06      150.56      5.47 o
   8   2   6       20.10       25.61      4.63 o
   9   2   6        0.02       -2.37      2.82 o
  10   2   6        0.03       -1.96      3.54 o
  11   2   6        0.28        3.22      3.54 o
  12   2   6        3.43        3.70      3.97 o
 -16   3   6       12.90       12.03      3.38 o
 -15   3   6        5.45        7.08      2.78 o
 -14   3   6        0.26        0.07      1.69 o
 -13   3   6        7.31       10.12      1.87 o
 -12   3   6       14.84       16.42      1.94 o
 -11   3   6        0.00        0.93      1.46 o
 -10   3   6       63.89       63.82      2.13 o
  -9   3   6       61.95       63.66      3.37 o
  -8   3   6       45.92       45.80      1.53 o
  -7   3   6      186.84      164.84      3.98 o
  -6   3   6       53.53       51.85      2.37 o
  -5   3   6      194.59      172.03      2.33 o
  -4   3   6      664.26      649.77      5.13 o
  -3   3   6       40.88       44.47      0.92 o
  -2   3   6     1199.68     1330.48      8.73 o
  -1   3   6       12.80       15.78      0.67 o
   0   3   6       55.63       58.24      1.15 o
   1   3   6        1.24        0.17      0.45 o
   2   3   6       96.34      109.46      1.87 o
   3   3   6     1274.49     1237.34      9.78 o
   4   3   6        3.16        8.57      1.08 o
   5   3   6      367.84      348.43      5.86 o
   6   3   6       27.50       22.44      2.27 o
   7   3   6       19.13       17.69      2.79 o
   8   3   6        0.44        1.90      2.68 o
   9   3   6       59.94       58.22      5.53 o
  10   3   6        7.60        9.31      8.01 o
  11   3   6        4.00        6.84      3.87 o
  12   3   6        2.83        3.15      3.93 o
 -16   4   6       13.46       10.93      3.49 o
 -15   4   6      107.41      101.50      5.72 o
 -14   4   6       26.32       18.82      2.43 o
 -13   4   6        2.09        1.62      1.48 o
 -12   4   6      122.10      115.43      5.73 o
 -11   4   6       61.02       61.47      2.62 o
 -10   4   6      317.78      285.19      4.71 o
  -9   4   6        0.32       -0.06      0.88 o
  -8   4   6        8.91       12.35      0.88 o
  -7   4   6      453.17      430.18      6.35 o
  -6   4   6       16.62       19.04      1.39 o
  -5   4   6        1.56        0.23      0.89 o
  -4   4   6       51.84       53.40      1.08 o
  -3   4   6      165.54      151.87      1.90 o
  -2   4   6      340.84      383.47      3.22 o
  -1   4   6       22.63       14.18      0.94 o
   0   4   6      300.74      344.71      2.92 o
   1   4   6       89.97       95.30      1.63 o
   2   4   6       43.45       41.72      1.43 o
   3   4   6     1360.70     1227.75     10.36 o
   4   4   6      444.32      447.62      5.55 o
   5   4   6       51.97       41.83      2.33 o
   6   4   6       60.63       67.36      4.45 o
   7   4   6       92.16       98.36      4.86 o
   8   4   6        0.16        0.62      2.32 o
   9   4   6        5.23        7.57      2.93 o
  10   4   6       14.64       11.33      3.98 o
  11   4   6       11.14       10.26      4.18 o
  12   4   6        4.82        2.50      4.12 o
 -15   5   6        3.17        7.81      3.07 o
 -14   5   6        2.84        4.46      1.94 o
 -13   5   6        0.00        0.00      1.49 o
 -12   5   6       25.65       21.64      2.10 o
 -11   5   6      140.55      123.71      4.96 o
 -10   5   6        0.01        0.91      0.97 o
  -9   5   6       19.38       17.92      2.97 o
  -8   5   6        2.20        2.78      0.96 o
  -7   5   6      733.94      753.91      8.14 o
  -6   5   6     1613.79     1581.86     15.16 o
  -5   5   6       34.30       45.42      1.50 o
  -4   5   6      687.58      675.43      5.59 o
  -3   5   6       93.58       77.28      1.43 o
  -2   5   6      291.01      320.27      3.07 o
  -1   5   6      715.00      807.97      6.54 o
   0   5   6       97.05      125.18      1.77 o
   1   5   6       36.80       39.46      1.23 o
   2   5   6        0.94        2.42      0.83 o
   3   5   6      108.33      108.95      2.49 o
   4   5   6        0.66        1.74      1.11 o
   5   5   6      210.97      202.33      6.15 o
   6   5   6        0.74        0.38      1.49 o
   7   5   6       35.51       35.91      3.65 o
   8   5   6       28.49       35.73      3.82 o
   9   5   6       30.03       27.90      3.78 o
  10   5   6       56.22       56.99      7.18 o
  11   5   6        7.84       14.37      4.75 o
 -15   6   6        1.08       -0.16      2.45 o
 -14   6   6        6.53        5.86      2.05 o
 -13   6   6       30.27       28.35      2.54 o
 -12   6   6       13.88       14.64      2.07 o
 -11   6   6       96.96       87.64      5.32 o
 -10   6   6       38.63       44.35      2.18 o
  -9   6   6       14.01       11.45      1.50 o
  -8   6   6      228.36      209.35      4.32 o
  -7   6   6        2.05        1.57      1.13 o
  -6   6   6       22.80       35.37      3.18 o
  -5   6   6        0.70        2.02      1.37 o
  -4   6   6      160.72      157.15      2.69 o
  -3   6   6       12.34       12.13      0.90 o
  -2   6   6       59.42       54.43      1.46 o
  -1   6   6      180.69      197.28      2.90 o
   0   6   6       85.51       82.58      1.58 o
   1   6   6        0.12        0.60      0.72 o
   2   6   6       35.25       33.76      1.47 o
   3   6   6       27.70       27.63      1.79 o
   4   6   6       81.71       72.37      2.93 o
   5   6   6      120.24      124.83      3.66 o
   6   6   6      562.83      564.32      9.55 o
   7   6   6       81.98       92.43      8.35 o
   8   6   6        4.05        1.03      2.59 o
   9   6   6       41.51       45.53      5.78 o
  10   6   6        8.30        1.94      3.00 o
  11   6   6        2.91       -0.89      3.93 o
 -15   7   6        8.39        9.14      3.10 o
 -14   7   6       16.50       17.86      3.04 o
 -13   7   6        2.03        3.03      2.10 o
 -12   7   6        3.01        3.54      1.78 o
 -11   7   6        0.58        1.58      1.54 o
 -10   7   6       65.21       67.30      3.22 o
  -9   7   6       63.25       55.57      2.70 o
  -8   7   6      333.99      319.67      5.88 o
  -7   7   6       10.77       11.78      1.54 o
  -6   7   6       59.46       58.41      2.58 o
  -5   7   6      234.49      232.60      4.02 o
  -4   7   6     2501.10     2388.06     22.16 o
  -3   7   6       66.49       76.38      2.54 o
  -2   7   6       58.31       62.40      1.82 o
  -1   7   6      282.64      283.51      4.14 o
   0   7   6        3.06        3.73      0.88 o
   1   7   6        1.12        0.00      0.71 o
   2   7   6       52.45       54.10      2.12 o
   3   7   6        0.17       -1.06      1.06 o
   4   7   6       52.68       59.93      2.47 o
   5   7   6       16.57       20.28      1.97 o
   6   7   6       11.92       10.64      4.72 o
   7   7   6       15.14       13.88      3.00 o
   8   7   6        6.90       10.37      3.17 o
   9   7   6       28.79       15.98      3.46 o
  10   7   6       37.13       27.61      4.20 o
  11   7   6        2.99        0.80      4.06 o
 -14   8   6       80.86       97.03      8.16 o
 -13   8   6       29.43       36.98      3.12 o
 -12   8   6       10.27       13.27      2.29 o
 -11   8   6       76.97       82.24      5.71 o
 -10   8   6        5.42        7.20      1.67 o
  -9   8   6      505.28      507.27      8.46 o
  -8   8   6      262.94      254.07      5.43 o
  -7   8   6       14.20       14.89      1.80 o
  -6   8   6       52.20       50.87      2.58 o
  -5   8   6       20.94       19.60      3.17 o
  -4   8   6        0.02       -0.41      1.98 o
  -3   8   6      732.67      703.48      8.63 o
  -2   8   6        0.99        0.65      0.92 o
  -1   8   6       26.42       21.32      1.62 o
   0   8   6       81.20       61.61      2.33 o
   1   8   6      265.08      247.62      4.15 o
   2   8   6        6.59        2.53      1.14 o
   3   8   6        3.29        4.20      1.22 o
   4   8   6        0.00        2.79      1.21 o
   5   8   6      146.59      156.37      4.24 o
   6   8   6       64.86       56.74      4.35 o
   7   8   6       33.31       37.98      4.09 o
   8   8   6       61.10       61.46      4.95 o
   9   8   6        2.79        6.82      3.34 o
  10   8   6       39.00       23.52     11.48 o
 -14   9   6        4.79        3.98      2.87 o
 -13   9   6      430.60      482.15     10.98 o
 -12   9   6        7.66        9.83      2.21 o
 -11   9   6       16.93       14.92      2.61 o
 -10   9   6       34.26       28.78      2.79 o
  -9   9   6        8.46        9.40      1.98 o
  -8   9   6        0.03       -0.92      1.53 o
  -7   9   6      104.46       98.34      3.72 o
  -6   9   6        3.43        1.62      1.21 o
  -5   9   6       49.07       47.80      2.21 o
  -4   9   6      115.68      107.81      3.49 o
  -3   9   6        0.17        0.46      0.97 o
  -2   9   6      265.46      260.35      5.24 o
  -1   9   6        0.09       -0.84      0.96 o
   0   9   6       32.44       29.84      2.22 o
   1   9   6     1222.27     1148.68     14.87 o
   2   9   6      160.81      149.81      6.41 o
   3   9   6       43.53       37.97      4.06 o
   4   9   6        8.49        8.71      1.85 o
   5   9   6        9.49       14.13      3.20 o
   6   9   6       53.92       61.10      4.66 o
   7   9   6      115.50      129.22      6.89 o
   8   9   6       25.60       17.47      4.05 o
   9   9   6        1.51        1.88      4.95 o
  10   9   6        0.37        1.23      4.16 o
 -13  10   6       35.33       35.31      4.53 o
 -12  10   6       31.06       31.11      3.65 o
 -11  10   6      230.35      225.40      6.80 o
 -10  10   6      127.50      134.74      4.29 o
  -9  10   6        0.64        4.85      1.71 o
  -8  10   6       20.44       23.93      3.32 o
  -7  10   6       88.29       95.44      3.80 o
  -6  10   6       80.47       74.95      6.15 o
  -5  10   6        2.43        5.87      1.57 o
  -4  10   6        1.57        2.57      1.48 o
  -3  10   6      160.20      166.22      4.24 o
  -2  10   6        1.26       -0.42      1.89 o
  -1  10   6       53.89       42.80      2.61 o
   0  10   6      167.11      162.99      4.52 o
   1  10   6       51.28       49.80      3.50 o
   2  10   6       67.00       53.98      3.46 o
   3  10   6        9.46        8.95      2.07 o
   4  10   6       91.25       73.03      4.42 o
   5  10   6       49.73       46.17      3.57 o
   6  10   6       37.62       34.56      3.95 o
   7  10   6       39.29       32.89      4.15 o
   8  10   6       19.29       21.16      5.43 o
   9  10   6        2.37       -1.54      3.89 o
 -12  11   6       12.16       12.82      3.82 o
 -11  11   6       82.49       83.33      7.58 o
 -10  11   6       34.35       36.97      7.23 o
  -9  11   6       10.17        5.75      2.75 o
  -8  11   6        6.10        2.26      2.27 o
  -7  11   6        0.76        1.49      1.29 o
  -6  11   6       48.21       50.48      4.26 o
  -5  11   6       29.75       25.10      2.35 o
  -4  11   6        0.98        1.75      1.73 o
  -3  11   6       29.49       26.63      2.25 o
  -2  11   6      249.01      243.42      5.57 o
  -1  11   6      471.66      476.30      8.32 o
   0  11   6        8.43        5.16      2.56 o
   1  11   6       43.81       39.28      2.84 o
   2  11   6        5.73        6.39      2.08 o
   3  11   6       36.64       29.53      3.21 o
   4  11   6       42.58       48.03      4.05 o
   5  11   6       23.27       22.10      4.14 o
   6  11   6        4.78        5.15      3.68 o
   7  11   6        1.88        3.18      3.13 o
   8  11   6       27.50       27.77      5.16 o
 -12  12   6        0.87        6.08      6.33 o
 -11  12   6       33.93       38.99      4.15 o
 -10  12   6        5.54        3.50      2.79 o
  -9  12   6        2.56        4.07      3.06 o
  -8  12   6        0.06        2.86      4.40 o
  -7  12   6        2.70        0.52      1.65 o
  -6  12   6        0.69        0.69      1.95 o
  -5  12   6       60.79       73.93      8.00 o
  -4  12   6       93.95       88.42      4.14 o
  -3  12   6       58.28       55.64      3.11 o
  -2  12   6      373.45      383.23      7.50 o
  -1  12   6       16.04       15.46      2.22 o
   0  12   6        4.72        4.41      2.02 o
   1  12   6        1.47        1.94      1.78 o
   2  12   6        8.95        6.14      2.48 o
   3  12   6        6.35        4.41      2.42 o
   4  12   6       19.12       12.94      3.57 o
   5  12   6        0.38        5.40      4.38 o
   6  12   6        1.64        7.07      3.93 o
   7  12   6       20.56       23.74      5.77 o
   8  12   6       57.79       59.13      6.60 o
 -11  13   6        1.69        0.61      7.28 o
 -10  13   6        0.39        2.96      3.52 o
  -9  13   6       23.20       28.63      4.39 o
  -8  13   6       21.79       24.10      4.25 o
  -7  13   6        0.13        2.48      2.70 o
  -6  13   6      137.78      143.48      5.60 o
  -5  13   6       19.33       14.74      2.52 o
  -4  13   6        0.02        3.89      1.68 o
  -3  13   6       14.87       14.77      2.29 o
  -2  13   6       16.31       14.32      2.38 o
  -1  13   6       88.76       86.79      4.01 o
   0  13   6        0.18       -0.04      1.98 o
   1  13   6       56.43       50.24      3.45 o
   2  13   6       13.64       14.45      2.96 o
   3  13   6        8.00       11.30      4.54 o
   4  13   6        0.06        2.89      3.06 o
   5  13   6        8.05        7.75      4.87 o
   6  13   6       12.27       23.67      6.28 o
   7  13   6       51.34       62.54      6.74 o
 -10  14   6        0.36        4.19      3.66 o
  -9  14   6        4.45        3.80      3.63 o
  -8  14   6       16.23       19.04      4.14 o
  -7  14   6       24.34       19.10      2.39 o
  -6  14   6       19.14       19.44      2.78 o
  -5  14   6        0.05        2.62      1.83 o
  -4  14   6       47.01       39.38      3.20 o
  -3  14   6       22.22       23.28      2.76 o
  -2  14   6       37.71       32.33      3.13 o
  -1  14   6       21.25       18.26      2.63 o
   0  14   6        2.11        1.43      2.07 o
   1  14   6       10.66        7.43      3.02 o
   2  14   6       12.07       15.46      3.14 o
   3  14   6       10.30       11.17      3.73 o
   4  14   6       44.75       43.47      5.32 o
   5  14   6        2.92        0.91      4.66 o
   6  14   6       10.36       14.13      5.75 o
  -8  15   6       15.14       15.88      4.33 o
  -7  15   6        0.90        6.52      8.38 o
  -6  15   6        4.69        4.57      2.92 o
  -5  15   6        1.40        5.26      2.67 o
  -4  15   6        0.19        0.29      1.91 o
  -3  15   6        8.91        7.73      2.42 o
  -2  15   6        3.63        3.44      2.35 o
  -1  15   6        0.30        0.58      2.28 o
   0  15   6        2.14        0.83      2.20 o
   1  15   6       18.54       25.85      3.62 o
   2  15   6        3.05        4.77      4.31 o
   3  15   6        1.01        6.38      4.28 o
   4  15   6       10.92       21.46      5.96 o
  -6  16   6        0.20        0.82      2.64 o
  -5  16   6        3.05        6.20      2.93 o
  -4  16   6        0.19       -0.39      2.54 o
  -3  16   6       38.30       48.58      4.67 o
  -2  16   6        1.72        0.41      2.80 o
  -1  16   6       26.61       26.26      4.03 o
   0  16   6       62.79       62.72      5.37 o
   1  16   6        3.60        9.07      3.70 o
   2  16   6       67.55       64.72      8.56 o
 -15   0   7       72.47       71.60      6.45 o
 -13   0   7        2.65       -0.21      2.24 o
 -11   0   7        0.03       -0.42      1.65 o
  -9   0   7        2.99        3.47      1.61 o
  -7   0   7      267.96      288.16      4.92 o
  -5   0   7      716.35      773.58     10.49 o
  -3   0   7     2436.73     2804.05     39.95 o
  -1   0   7      415.46      404.00      5.28 o
   1   0   7      134.73      146.15      3.15 o
   3   0   7     1043.31      980.30     14.80 o
   5   0   7      111.71       94.63      4.79 o
   7   0   7      140.11      109.67      8.70 o
   9   0   7       45.52       38.88      7.19 o
  11   0   7      162.20      164.51     12.83 o
 -16   1   7        0.47       -1.03      2.37 o
 -15   1   7        2.36        1.37      1.50 o
 -14   1   7        0.20        0.00      1.36 o
 -13   1   7       33.86       32.01      2.18 o
 -12   1   7        6.25        5.57      1.29 o
 -11   1   7        0.89        2.06      1.12 o
 -10   1   7       12.49       11.66      1.38 o
  -9   1   7        3.99        4.17      0.90 o
  -8   1   7       61.02       63.65      1.74 o
  -7   1   7       33.06       37.56      1.05 o
  -6   1   7       28.24       31.68      0.76 o
  -5   1   7        2.20        5.58      0.54 o
  -4   1   7      507.54      580.54      4.81 o
  -3   1   7      755.17      835.22      5.57 o
  -2   1   7      100.57       92.79      1.49 o
  -1   1   7      100.33      113.16      2.21 o
   0   1   7      955.77      882.90      6.23 o
   1   1   7      247.00      230.11      2.83 o
   2   1   7      237.77      227.76      3.30 o
   3   1   7      780.31      751.55      7.25 o
   4   1   7        3.33        2.47      0.91 o
   5   1   7       95.12       85.96      3.16 o
   6   1   7       99.16       86.68      4.09 o
   7   1   7        0.65       -2.27      2.27 o
   8   1   7       37.02       40.35      4.83 o
   9   1   7        0.44       -2.02      3.12 o
  10   1   7       26.12       30.10      5.56 o
  11   1   7      335.77      369.64     13.15 o
 -16   2   7        0.01        2.55      2.62 o
 -15   2   7        6.86        9.10      1.85 o
 -14   2   7       18.63       16.77      2.06 o
 -13   2   7        1.10        1.02      1.28 o
 -12   2   7      191.61      185.50      7.06 o
 -11   2   7       47.10       50.78      2.30 o
 -10   2   7       36.20       38.83      1.95 o
  -9   2   7      134.85      135.35      2.92 o
  -8   2   7        3.62        5.22      0.62 o
  -7   2   7       89.81       79.08      2.15 o
  -6   2   7      151.78      180.02      2.54 o
  -5   2   7      267.31      274.20      2.57 o
  -4   2   7       63.15       53.66      0.97 o
  -3   2   7       85.69       82.32      1.34 o
  -2   2   7       69.00       84.06      1.79 o
  -1   2   7       75.46       82.04      1.47 o
   0   2   7        0.03       -0.26      0.57 o
   1   2   7     1092.41     1070.50      8.50 o
   2   2   7      275.72      267.65      3.61 o
   3   2   7        1.30       -0.12      0.83 o
   4   2   7      105.73       89.35      2.44 o
   5   2   7       87.77       82.64      2.96 o
   6   2   7       20.15       26.17      2.81 o
   7   2   7       15.38       19.61      3.68 o
   8   2   7       42.19       45.01      5.06 o
   9   2   7        4.04        2.06      5.54 o
  10   2   7       48.39       54.39      6.05 o
  11   2   7       49.53       50.55      6.30 o
 -16   3   7       39.87       39.76      4.20 o
 -15   3   7        0.70        2.85      2.46 o
 -14   3   7        2.98        6.85      1.81 o
 -13   3   7       70.86       73.58      3.23 o
 -12   3   7       59.29       58.08      2.74 o
 -11   3   7      229.85      226.57      4.40 o
 -10   3   7       36.37       33.67      1.88 o
  -9   3   7       61.53       59.20      2.51 o
  -8   3   7      128.18      121.21      4.24 o
  -7   3   7       64.76       62.86      2.48 o
  -6   3   7       79.89       84.01      2.70 o
  -5   3   7       23.44       19.87      0.95 o
  -4   3   7      212.71      229.33      2.43 o
  -3   3   7       48.65       65.73      1.23 o
  -2   3   7        3.05        2.63      0.51 o
  -1   3   7       34.55       37.97      1.27 o
   0   3   7       89.42       88.41      1.63 o
   1   3   7       24.63       31.42      1.28 o
   2   3   7       29.15       19.24      1.23 o
   3   3   7      329.69      319.45      7.04 o
   4   3   7      497.39      411.26      5.82 o
   5   3   7       41.72       34.31      2.60 o
   6   3   7       49.19       52.59      3.59 o
   7   3   7        4.45        6.24      3.04 o
   8   3   7       48.06       50.36      7.89 o
   9   3   7       52.02       49.13      5.50 o
  10   3   7       12.45        5.88      6.07 o
  11   3   7        0.05       -1.98      4.10 o
 -16   4   7        0.23        2.05      3.93 o
 -15   4   7        7.16        7.60      2.67 o
 -14   4   7        0.16       -1.10      1.56 o
 -13   4   7       12.41       10.24      1.92 o
 -12   4   7        2.26        1.20      1.27 o
 -11   4   7        0.80        0.46      1.00 o
 -10   4   7      123.47      115.56      3.42 o
  -9   4   7       35.06       36.62      1.68 o
  -8   4   7      192.93      186.70      4.84 o
  -7   4   7       60.97       62.25      3.34 o
  -6   4   7       31.66       35.02      3.20 o
  -5   4   7       23.81       22.57      1.20 o
  -4   4   7        0.39        0.36      0.43 o
  -3   4   7        0.00        0.72      0.44 o
  -2   4   7      123.55      142.16      1.99 o
  -1   4   7        6.15        4.48      0.66 o
   0   4   7        0.01        0.21      0.62 o
   1   4   7       79.40       72.40      2.16 o
   2   4   7       25.81       27.05      1.37 o
   3   4   7      148.53      167.05      3.16 o
   4   4   7     1245.99     1173.37     12.06 o
   5   4   7       52.28       45.69      2.83 o
   6   4   7        4.05        1.22      2.46 o
   7   4   7       37.17       33.57      4.59 o
   8   4   7       39.76       38.46      5.03 o
   9   4   7       33.21       42.47      5.52 o
  10   4   7       42.76       40.32      8.27 o
  11   4   7        0.10       -1.50      5.94 o
 -15   5   7        3.86        3.29      3.47 o
 -14   5   7       20.78       21.05      2.47 o
 -13   5   7        2.51        4.79      1.59 o
 -12   5   7       27.03       21.04      2.06 o
 -11   5   7        2.41        3.72      1.56 o
 -10   5   7       15.69       17.04      1.68 o
  -9   5   7        3.94        3.23      1.23 o
  -8   5   7       17.14       18.96      2.10 o
  -7   5   7       52.92       43.73      2.70 o
  -6   5   7     2705.96     2615.23     26.67 o
  -5   5   7      152.07      156.51      2.97 o
  -4   5   7       66.62       64.80      1.76 o
  -3   5   7      294.75      277.40      3.45 o
  -2   5   7      207.29      222.68      2.91 o
  -1   5   7       14.45       10.83      0.88 o
   0   5   7        2.56        0.49      0.70 o
   1   5   7        7.09        4.28      0.90 o
   2   5   7      173.32      148.52      2.87 o
   3   5   7        2.51        0.41      0.93 o
   4   5   7      495.81      469.12      6.42 o
   5   5   7       37.97       38.65      2.89 o
   6   5   7        4.25        3.00      2.01 o
   7   5   7       46.37       52.81      5.42 o
   8   5   7       25.13       26.94      4.73 o
   9   5   7      117.86      121.92      7.55 o
  10   5   7       13.24       10.29      4.67 o
  11   5   7        3.75        3.30      4.30 o
 -15   6   7        3.58        3.96      2.73 o
 -14   6   7       31.11       33.30      3.47 o
 -13   6   7        0.64        1.66      1.61 o
 -12   6   7       20.36       17.11      1.96 o
 -11   6   7        0.00        0.92      1.15 o
 -10   6   7        1.95        1.00      1.14 o
  -9   6   7        0.78        2.08      1.09 o
  -8   6   7        6.36        7.00      1.50 o
  -7   6   7        6.93        6.79      1.27 o
  -6   6   7      252.75      254.26      5.24 o
  -5   6   7      581.76      560.72      9.03 o
  -4   6   7      237.26      256.60      3.94 o
  -3   6   7       37.77       35.60      1.46 o
  -2   6   7      330.53      315.21      3.70 o
  -1   6   7      386.67      346.55      3.88 o
   0   6   7      104.23       78.08      1.95 o
   1   6   7      339.48      309.14      4.20 o
   2   6   7        4.34        2.03      1.03 o
   3   6   7        4.33        4.02      1.15 o
   4   6   7       38.02       41.07      2.38 o
   5   6   7        6.28        4.31      1.67 o
   6   6   7        4.57        2.10      1.94 o
   7   6   7        1.04       -0.29      3.26 o
   8   6   7       71.43       78.16      6.61 o
   9   6   7        1.44        1.77      3.61 o
  10   6   7        0.98        3.84      3.98 o
 -15   7   7      196.81      218.26      8.11 o
 -14   7   7        9.57       12.71      2.66 o
 -13   7   7        0.97        4.01      2.07 o
 -12   7   7       28.37       29.61      2.45 o
 -11   7   7       20.89       19.42      2.06 o
 -10   7   7        6.75        5.97      2.10 o
  -9   7   7      296.40      291.43      7.49 o
  -8   7   7      162.63      152.08      3.87 o
  -7   7   7       17.40       16.04      1.64 o
  -6   7   7      218.38      224.38      5.23 o
  -5   7   7       71.34       73.24      3.07 o
  -4   7   7      455.13      450.89      6.04 o
  -3   7   7      471.36      488.61      7.54 o
  -2   7   7       78.11       84.09      2.53 o
  -1   7   7        2.51        4.14      0.96 o
   0   7   7       75.15       56.87      2.10 o
   1   7   7       36.12       30.92      1.75 o
   2   7   7       60.24       57.07      2.16 o
   3   7   7        3.17        2.61      1.57 o
   4   7   7        0.06       -0.23      1.25 o
   5   7   7      110.47      111.78      4.11 o
   6   7   7       30.98       32.72      3.37 o
   7   7   7      116.96      118.56      7.12 o
   8   7   7        8.86       14.20      4.21 o
   9   7   7        0.55        2.99      3.71 o
  10   7   7       19.94       13.31      4.73 o
 -14   8   7        0.06        1.26      2.43 o
 -13   8   7       31.51       36.07      4.50 o
 -12   8   7      194.76      213.26      5.95 o
 -11   8   7        1.88        2.94      1.50 o
 -10   8   7       89.86       88.87      3.49 o
  -9   8   7      284.65      284.10      5.88 o
  -8   8   7       20.67       25.57      2.11 o
  -7   8   7       18.92       21.04      1.93 o
  -6   8   7        8.52        6.97      1.69 o
  -5   8   7        5.13        7.12      1.11 o
  -4   8   7        0.02       -0.37      0.86 o
  -3   8   7      342.98      314.74      5.11 o
  -2   8   7       38.13       35.10      1.94 o
  -1   8   7       16.06       17.17      1.54 o
   0   8   7       49.29       42.44      2.13 o
   1   8   7       42.49       35.85      2.69 o
   2   8   7      460.49      413.40      6.51 o
   3   8   7       92.42       94.43      3.50 o
   4   8   7        0.07        2.61      1.40 o
   5   8   7      194.67      218.78      7.14 o
   6   8   7       35.68       30.18      4.73 o
   7   8   7       36.20       33.83      5.19 o
   8   8   7        8.50       12.25      4.39 o
   9   8   7        1.26       -0.23      3.86 o
  10   8   7       20.98       18.75      5.41 o
 -14   9   7        1.16        0.01      2.54 o
 -13   9   7      209.84      228.01      7.07 o
 -12   9   7        0.09        3.24      1.94 o
 -11   9   7        6.85        8.27      1.85 o
 -10   9   7        6.92        2.54      1.61 o
  -9   9   7        1.11        1.28      1.70 o
  -8   9   7      128.24      139.10      4.26 o
  -7   9   7       38.23       37.27      2.66 o
  -6   9   7       25.19       23.05      2.53 o
  -5   9   7       28.74       34.39      1.94 o
  -4   9   7      179.65      186.88      5.05 o
  -3   9   7       36.41       38.18      2.11 o
  -2   9   7        0.99       -0.12      1.13 o
  -1   9   7       20.71       19.46      2.39 o
   0   9   7       52.68       55.43      2.48 o
   1   9   7        1.21        1.53      1.58 o
   2   9   7      114.92      116.54      4.63 o
   3   9   7       97.11       79.66      6.51 o
   4   9   7       29.92       28.90      2.84 o
   5   9   7        0.04        2.04      2.36 o
   6   9   7        2.71        0.20      3.33 o
   7   9   7       22.53       15.65      5.96 o
   8   9   7        8.48       13.79      4.53 o
   9   9   7        3.22        5.72      4.47 o
 -13  10   7       60.30       63.83      4.50 o
 -12  10   7        0.79        0.19      2.12 o
 -11  10   7      224.23      210.38      5.33 o
 -10  10   7       11.88        8.85      2.45 o
  -9  10   7       94.31       91.37      4.55 o
  -8  10   7       91.46       90.84      3.81 o
  -7  10   7      244.78      255.32      5.96 o
  -6  10   7       74.17       76.46      3.43 o
  -5  10   7        2.66        1.64      1.29 o
  -4  10   7        1.07        0.47      1.63 o
  -3  10   7        0.51       -0.61      1.72 o
  -2  10   7        7.09        6.71      1.62 o
  -1  10   7      123.21      126.49      4.07 o
   0  10   7       26.59       24.89      2.34 o
   1  10   7       25.86       20.70      2.60 o
   2  10   7       15.27       24.89      2.82 o
   3  10   7       17.91       22.83      2.97 o
   4  10   7       42.44       40.33      5.71 o
   5  10   7        9.60        8.16      3.93 o
   6  10   7       30.25       38.61      5.20 o
   7  10   7       10.08       19.20      4.58 o
   8  10   7        6.87       16.08      4.75 o
 -12  11   7        7.70        7.97      3.49 o
 -11  11   7       14.09       14.55      3.74 o
 -10  11   7       32.16       29.39      3.40 o
  -9  11   7        8.85        8.05      2.68 o
  -8  11   7       20.44       25.47      3.90 o
  -7  11   7       33.64       34.11      3.25 o
  -6  11   7        0.77        2.36      1.34 o
  -5  11   7       22.14       22.47      2.21 o
  -4  11   7       10.25        8.11      1.66 o
  -3  11   7      126.73      121.75      4.40 o
  -2  11   7       10.56        9.80      1.88 o
  -1  11   7      565.18      581.24     11.04 o
   0  11   7       19.00       20.13      3.15 o
   1  11   7        7.65        7.47      2.13 o
   2  11   7        9.39        9.62      2.45 o
   3  11   7       24.00       32.07      5.49 o
   4  11   7       30.68       29.77      5.52 o
   5  11   7       17.26       18.79      4.22 o
   6  11   7        8.77       14.40      4.47 o
   7  11   7        0.52        5.51      4.35 o
   8  11   7       12.67        5.66      4.44 o
 -11  12   7       11.37       10.31      3.74 o
 -10  12   7        6.35        5.57      3.94 o
  -9  12   7       39.02       36.77      3.64 o
  -8  12   7        0.05        0.87      2.21 o
  -7  12   7       50.96       55.41      4.68 o
  -6  12   7        0.08        0.27      1.54 o
  -5  12   7      201.25      204.45      5.05 o
  -4  12   7       46.14       45.17      2.86 o
  -3  12   7       26.74       24.98      2.44 o
  -2  12   7      316.57      324.40     10.39 o
  -1  12   7        0.01        2.65      1.75 o
   0  12   7      117.95      115.46      4.35 o
   1  12   7        4.12        2.51      2.17 o
   2  12   7        2.51       -0.32      2.15 o
   3  12   7       30.05       31.71      3.60 o
   4  12   7        0.04        0.40      2.69 o
   5  12   7       45.76       54.35      7.85 o
   6  12   7        4.20        7.96      5.82 o
   7  12   7        2.72        3.94      4.28 o
 -10  13   7        6.50        7.99      3.54 o
  -9  13   7        0.05        6.74      3.40 o
  -8  13   7        4.17        2.57      2.97 o
  -7  13   7       26.37       24.01      3.98 o
  -6  13   7        1.08        2.32      1.85 o
  -5  13   7        6.04        5.69      1.89 o
  -4  13   7       58.63       57.46      3.30 o
  -3  13   7       85.22       85.65      3.82 o
  -2  13   7        7.07        5.04      2.02 o
  -1  13   7       19.23       16.47      2.46 o
   0  13   7        0.03        5.62      2.14 o
   1  13   7        0.81        4.98      2.45 o
   2  13   7        2.64        4.53      2.57 o
   3  13   7        0.14        3.10      3.06 o
   4  13   7       21.16       27.06      8.17 o
   5  13   7        0.33        5.72      5.22 o
   6  13   7        0.04        8.34      5.15 o
  -9  14   7        9.46        6.65      3.49 o
  -8  14   7        4.00        9.41      3.64 o
  -7  14   7        0.06       -2.89      2.89 o
  -6  14   7        7.17       11.34      2.03 o
  -5  14   7       90.99       97.44      4.05 o
  -4  14   7       78.75       81.66      9.20 o
  -3  14   7        0.13        0.56      1.88 o
  -2  14   7        1.38        1.72      1.87 o
  -1  14   7        7.50        5.65      2.20 o
   0  14   7       36.89       38.23      3.41 o
   1  14   7        0.01       -2.35      2.35 o
   2  14   7       53.01       51.72      8.05 o
   3  14   7       30.68       39.20      7.12 o
   4  14   7       10.46       14.94      5.61 o
   5  14   7        8.36       15.18      6.07 o
  -8  15   7       16.11        9.88      4.00 o
  -7  15   7        1.62        3.31      2.53 o
  -6  15   7        0.13       -1.12      2.53 o
  -5  15   7        6.01        6.96      2.91 o
  -4  15   7       13.21       11.87      5.24 o
  -3  15   7        1.15        0.53      2.67 o
  -2  15   7       21.68       12.96      3.21 o
  -1  15   7        4.32        2.43      2.65 o
   0  15   7       14.93       16.56      3.54 o
   1  15   7       33.37       30.03      4.75 o
   2  15   7       18.32       14.06      5.79 o
   3  15   7        1.27       14.17      5.79 o
  -5  16   7       13.91       12.98      3.90 o
  -4  16   7        0.00        4.80      2.97 o
  -3  16   7        4.54        2.76      3.03 o
  -2  16   7        7.30        8.19      3.15 o
  -1  16   7       39.80       42.70      4.60 o
   0  16   7       35.81       44.93      5.51 o
 -16   0   8       41.66       39.34      5.40 o
 -14   0   8       57.57       58.87      5.54 o
 -12   0   8       25.31       33.87      3.82 o
 -10   0   8        3.48        3.30      2.07 o
  -8   0   8        0.60        0.98      1.51 o
  -6   0   8      158.84      156.40      2.29 o
  -4   0   8        8.37       10.35      0.88 o
  -2   0   8       52.34       46.17      1.77 o
   0   0   8       35.89       39.37      2.10 o
   2   0   8      368.52      320.96      5.91 o
   4   0   8      392.70      364.73      7.91 o
   6   0   8       74.98       75.47      5.61 o
   8   0   8       18.59       18.69      5.79 o
  10   0   8      283.95      293.64     16.48 o
 -16   1   8        0.20        0.46      2.42 o
 -15   1   8        0.21        3.67      2.10 o
 -14   1   8       15.50       12.49      3.19 o
 -13   1   8       91.57       97.68      4.33 o
 -12   1   8       13.37       10.33      1.94 o
 -11   1   8       55.67       56.18      1.96 o
 -10   1   8       26.73       27.44      2.04 o
  -9   1   8       62.94       65.51      2.14 o
  -8   1   8      169.43      173.66      2.91 o
  -7   1   8        6.18        5.18      0.68 o
  -6   1   8      669.73      690.67      5.63 o
  -5   1   8      504.46      568.70      4.52 o
  -4   1   8       47.65       58.00      1.19 o
  -3   1   8        2.39        3.51      0.54 o
  -2   1   8      315.46      296.11      3.12 o
  -1   1   8       30.36       26.00      1.14 o
   0   1   8       62.73       59.97      1.94 o
   1   1   8     1939.44     1881.05     14.62 o
   2   1   8      470.52      441.37      5.10 o
   3   1   8        6.86        5.68      1.06 o
   4   1   8       33.97       37.53      2.06 o
   5   1   8       66.86       51.77      2.92 o
   6   1   8       32.27       29.87      2.86 o
   7   1   8        6.82       10.83      3.65 o
   8   1   8        4.54        7.32      3.70 o
   9   1   8       41.76       46.84      7.92 o
  10   1   8        1.64        1.56      7.70 o
  11   1   8       63.20       70.71     10.26 o
 -16   2   8       11.29       10.29      2.96 o
 -15   2   8       13.58        8.74      4.40 o
 -14   2   8       18.33       18.01      1.91 o
 -13   2   8        3.04        3.97      1.96 o
 -12   2   8       29.58       28.50      2.02 o
 -11   2   8       20.12       21.89      1.46 o
 -10   2   8       65.00       67.49      2.36 o
  -9   2   8      392.09      397.69      7.17 o
  -8   2   8      181.35      172.21      3.39 o
  -7   2   8       23.58       29.93      1.50 o
  -6   2   8      245.92      277.81      3.33 o
  -5   2   8      104.83      114.00      1.66 o
  -4   2   8       13.84       15.56      0.73 o
  -3   2   8        2.39        1.28      0.49 o
  -2   2   8      117.99      120.01      2.26 o
  -1   2   8        0.46       -0.07      0.63 o
   0   2   8       77.03       74.19      2.43 o
   1   2   8     2475.65     2318.96     17.49 o
   2   2   8      279.40      264.19      3.76 o
   3   2   8        0.23       -0.75      0.86 o
   4   2   8       65.69       61.72      2.47 o
   5   2   8      264.07      236.36      5.02 o
   6   2   8       71.53       88.83      4.45 o
   7   2   8        0.49        3.73      3.42 o
   8   2   8      483.34      542.06     14.96 o
   9   2   8        1.30       -4.00      4.07 o
  10   2   8       53.12       60.79      6.85 o
 -16   3   8        0.01        3.73      2.67 o
 -15   3   8        1.04        0.03      2.23 o
 -14   3   8        0.94        1.27      1.44 o
 -13   3   8       26.82       30.58      2.25 o
 -12   3   8        2.50        3.13      1.29 o
 -11   3   8       37.19       31.84      2.64 o
 -10   3   8       10.47       11.16      1.23 o
  -9   3   8      372.00      386.62      7.27 o
  -8   3   8     1212.84     1182.37     16.18 o
  -7   3   8      313.95      332.37      6.43 o
  -6   3   8      290.48      291.86      5.28 o
  -5   3   8      724.61      725.95      6.44 o
  -4   3   8       20.25       23.48      0.86 o
  -3   3   8       78.21       91.10      1.61 o
  -2   3   8       33.42       41.47      1.38 o
  -1   3   8      104.51      103.19      1.97 o
   0   3   8       32.65       26.65      1.32 o
   1   3   8      222.15      211.31      3.22 o
   2   3   8      462.83      425.36      5.02 o
   3   3   8      366.01      341.67      5.08 o
   4   3   8      256.38      229.64      4.39 o
   5   3   8       13.71       19.36      1.91 o
   6   3   8       38.04       30.24      3.18 o
   7   3   8       15.69       19.31      4.22 o
   8   3   8       47.68       47.84      5.73 o
   9   3   8      227.85      251.18     10.53 o
  10   3   8        3.07       -2.53      3.78 o
 -15   4   8        1.45        1.21      2.25 o
 -14   4   8        6.97        9.89      1.88 o
 -13   4   8       68.27       64.48      3.09 o
 -12   4   8       15.68       13.09      2.22 o
 -11   4   8        0.10        1.08      0.96 o
 -10   4   8       39.87       37.24      2.63 o
  -9   4   8       73.80       62.89      3.10 o
  -8   4   8       36.64       32.97      2.39 o
  -7   4   8      185.46      183.03      4.90 o
  -6   4   8        6.37        5.21      1.77 o
  -5   4   8       30.70       27.93      1.57 o
  -4   4   8      130.66      125.91      2.26 o
  -3   4   8       12.38        3.36      0.84 o
  -2   4   8      168.19      143.61      2.41 o
  -1   4   8      101.40      116.30      2.49 o
   0   4   8       43.07       41.58      1.95 o
   1   4   8        7.27        4.38      0.93 o
   2   4   8       76.61       66.97      2.01 o
   3   4   8       54.31       46.44      1.99 o
   4   4   8      141.54      145.56      3.52 o
   5   4   8       17.12       12.08      2.03 o
   6   4   8        0.52       -0.96      1.79 o
   7   4   8       27.81       27.18      4.54 o
   8   4   8       15.58       12.56      6.01 o
   9   4   8       28.38       30.90      5.33 o
  10   4   8       49.99       43.12      7.03 o
 -15   5   8        2.27        5.86      2.57 o
 -14   5   8       76.73       70.23      3.44 o
 -13   5   8       55.15       47.51      3.24 o
 -12   5   8       58.20       57.99      2.44 o
 -11   5   8        0.03        3.03      1.14 o
 -10   5   8        1.46        1.31      1.55 o
  -9   5   8        3.60        2.32      1.47 o
  -8   5   8       76.00       82.16      3.59 o
  -7   5   8        9.50        7.38      1.64 o
  -6   5   8      982.09      930.09     12.98 o
  -5   5   8       21.65       24.90      1.58 o
  -4   5   8       21.73       20.13      1.30 o
  -3   5   8      114.40      118.16      3.06 o
  -2   5   8      143.36      124.85      2.16 o
  -1   5   8       29.67       30.65      1.36 o
   0   5   8        0.04       -0.49      0.71 o
   1   5   8        7.22        5.36      0.97 o
   2   5   8       48.90       32.59      1.69 o
   3   5   8      156.93      144.47      3.35 o
   4   5   8        8.97        9.89      1.50 o
   5   5   8        2.07        2.47      1.67 o
   6   5   8       33.74       41.73      3.72 o
   7   5   8        5.84       11.23      3.95 o
   8   5   8       40.54       49.89      5.85 o
   9   5   8        9.01        9.16      4.43 o
  10   5   8       20.48       17.54      5.45 o
 -15   6   8        4.76        6.54      2.71 o
 -14   6   8       75.06       80.45      4.58 o
 -13   6   8       25.75       26.28      2.25 o
 -12   6   8        8.10        9.19      1.53 o
 -11   6   8        1.34        2.58      1.26 o
 -10   6   8        7.96       11.63      2.32 o
  -9   6   8        0.64        0.87      1.57 o
  -8   6   8        0.73        0.43      1.49 o
  -7   6   8       60.07       61.44      2.27 o
  -6   6   8       14.24       16.65      3.14 o
  -5   6   8      252.39      248.09      5.32 o
  -4   6   8      207.46      213.95      3.63 o
  -3   6   8        3.80        6.23      0.95 o
  -2   6   8       40.99       25.12      1.34 o
  -1   6   8      288.27      245.48      3.72 o
   0   6   8      157.27      114.28      2.93 o
   1   6   8       15.54       10.90      1.27 o
   2   6   8        0.43        1.04      0.99 o
   3   6   8       76.56       74.53      2.60 o
   4   6   8        0.68        2.51      1.41 o
   5   6   8        5.67        8.05      2.06 o
   6   6   8        0.25        1.38      2.24 o
   7   6   8       29.63       30.41      7.03 o
   8   6   8       28.94       26.57      7.26 o
   9   6   8        3.47       11.32      4.69 o
  10   6   8        6.09        9.64      4.62 o
 -14   7   8       22.79       15.61      2.93 o
 -13   7   8       49.30       49.73      4.93 o
 -12   7   8       16.34       19.85      1.93 o
 -11   7   8        3.17        4.76      1.43 o
 -10   7   8      123.81      129.21      3.67 o
  -9   7   8       13.21       14.49      1.61 o
  -8   7   8        2.33        2.99      1.21 o
  -7   7   8        2.26        3.33      1.20 o
  -6   7   8        0.00        1.53      1.33 o
  -5   7   8       39.22       37.65      3.07 o
  -4   7   8        0.60        0.01      0.76 o
  -3   7   8       27.62       28.82      2.46 o
  -2   7   8       75.86       66.35      2.90 o
  -1   7   8       94.80       77.49      2.40 o
   0   7   8      277.84      239.96      6.05 o
   1   7   8       69.02       65.70      2.91 o
   2   7   8      189.02      165.90      3.55 o
   3   7   8        0.03        0.94      1.30 o
   4   7   8        0.80        0.32      1.39 o
   5   7   8       39.33       40.52      3.73 o
   6   7   8        3.22        3.34      2.34 o
   7   7   8       34.84       28.27      5.02 o
   8   7   8        0.06       -2.72      3.64 o
   9   7   8        1.72       -2.83      5.10 o
 -14   8   8        0.10        2.98      3.78 o
 -13   8   8        1.19        2.38      2.18 o
 -12   8   8        0.00        0.63      1.53 o
 -11   8   8       18.17       20.61      2.01 o
 -10   8   8       21.32       30.20      2.85 o
  -9   8   8      168.05      179.29      4.54 o
  -8   8   8      180.59      180.19      4.46 o
  -7   8   8        0.43       -0.31      1.26 o
  -6   8   8       75.58       77.55      3.37 o
  -5   8   8        0.00        0.27      1.10 o
  -4   8   8        1.34        2.56      1.01 o
  -3   8   8       67.20       76.63      2.57 o
  -2   8   8       12.31        7.21      1.33 o
  -1   8   8        3.31        1.50      1.20 o
   0   8   8       30.63       31.05      2.21 o
   1   8   8        8.08        7.04      1.60 o
   2   8   8       28.79       22.58      2.17 o
   3   8   8        2.43        0.85      1.39 o
   4   8   8       49.90       50.20      3.05 o
   5   8   8        3.32        2.94      1.96 o
   6   8   8       13.06       11.19      4.27 o
   7   8   8        7.69        1.49      3.69 o
   8   8   8        0.07       -0.85      4.02 o
   9   8   8        0.21        1.32      5.79 o
 -14   9   8        0.02       -4.28      4.80 o
 -13   9   8       15.42       13.99      2.81 o
 -12   9   8       78.06       78.18      5.69 o
 -11   9   8       26.21       22.70      2.25 o
 -10   9   8       84.60       77.04      3.44 o
  -9   9   8       11.73       15.04      2.80 o
  -8   9   8       36.72       31.45      2.40 o
  -7   9   8       56.78       54.55      2.88 o
  -6   9   8       49.40       50.68      4.45 o
  -5   9   8      149.74      148.72      5.93 o
  -4   9   8        0.32        1.41      0.99 o
  -3   9   8        1.88        4.54      1.29 o
  -2   9   8       23.04       16.89      2.36 o
  -1   9   8        8.04        5.70      1.79 o
   0   9   8       36.09       33.20      2.18 o
   1   9   8        6.76        2.38      1.38 o
   2   9   8        1.54        3.36      1.92 o
   3   9   8        3.52        2.61      2.14 o
   4   9   8        3.62       -0.72      2.34 o
   5   9   8       65.50       65.43      6.10 o
   6   9   8       32.49       29.45      5.03 o
   7   9   8        1.94        7.39      4.14 o
   8   9   8       22.23       22.40      4.89 o
 -13  10   8        6.01        7.07      4.78 o
 -12  10   8        3.55        6.64      2.55 o
 -11  10   8      278.70      282.95      6.62 o
 -10  10   8       42.10       37.49      2.91 o
  -9  10   8        5.18        6.57      3.24 o
  -8  10   8        6.19        8.49      1.95 o
  -7  10   8      105.03      112.84      4.08 o
  -6  10   8       66.71       65.46      3.72 o
  -5  10   8        5.92        4.98      1.31 o
  -4  10   8        1.41        3.79      1.32 o
  -3  10   8        0.44        0.51      1.22 o
  -2  10   8       69.83       74.79      3.25 o
  -1  10   8       25.04       19.77      2.57 o
   0  10   8      123.22      110.54      3.96 o
   1  10   8       66.25       66.32      5.21 o
   2  10   8        2.22        0.47      2.73 o
   3  10   8      165.96      171.73      7.37 o
   4  10   8       58.67       64.18      5.60 o
   5  10   8       41.80       48.54      4.45 o
   6  10   8       30.36       36.10      5.29 o
   7  10   8       18.11       18.06      5.98 o
   8  10   8       21.50       26.33      5.52 o
 -12  11   8        0.51        0.67      2.89 o
 -11  11   8        0.91        5.46      2.46 o
 -10  11   8       17.87       19.92      3.22 o
  -9  11   8        1.47       -0.45      2.00 o
  -8  11   8        6.46        6.35      2.90 o
  -7  11   8        7.32        6.58      2.21 o
  -6  11   8       36.88       35.08      3.15 o
  -5  11   8        6.42        7.52      1.99 o
  -4  11   8       12.42       15.02      1.89 o
  -3  11   8       12.94       16.64      2.07 o
  -2  11   8        2.27       -0.78      1.56 o
  -1  11   8      181.22      165.41      4.90 o
   0  11   8        0.10        0.60      1.70 o
   1  11   8        3.46        4.16      2.25 o
   2  11   8       20.97       18.47      2.99 o
   3  11   8        9.97        7.53      2.72 o
   4  11   8       32.23       36.63      5.56 o
   5  11   8        0.58        0.63      4.35 o
   6  11   8        1.85       10.66      5.86 o
   7  11   8        5.88        4.45      9.34 o
 -11  12   8        0.70        4.52      3.21 o
 -10  12   8       18.08       14.06      2.97 o
  -9  12   8       40.21       48.99      5.15 o
  -8  12   8        1.35        3.64      2.40 o
  -7  12   8       12.95       19.46      4.76 o
  -6  12   8        2.06        2.88      2.09 o
  -5  12   8        2.02        3.96      1.51 o
  -4  12   8        1.40        2.39      1.56 o
  -3  12   8       53.42       50.20      3.08 o
  -2  12   8      104.14      104.53      5.43 o
  -1  12   8        6.89        7.63      2.49 o
   0  12   8       30.97       29.31      2.92 o
   1  12   8       22.85       26.31      5.86 o
   2  12   8        6.92        5.05      2.34 o
   3  12   8       45.51       46.64      5.06 o
   4  12   8       56.07       51.56     10.99 o
   5  12   8        0.03        1.86      4.49 o
   6  12   8        0.17       17.39      6.91 o
 -10  13   8        0.40        1.09      2.87 o
  -9  13   8        4.35        4.58      3.91 o
  -8  13   8        5.20        6.97      4.80 o
  -7  13   8        4.57        4.31      2.33 o
  -6  13   8        7.61        7.97      2.67 o
  -5  13   8       21.51       16.23      2.18 o
  -4  13   8      128.95      128.89      4.38 o
  -3  13   8      205.87      203.17      5.55 o
  -2  13   8       15.12       15.37      2.34 o
  -1  13   8       50.38       59.11      3.66 o
   0  13   8       11.70       15.75      3.76 o
   1  13   8       34.46       33.94      4.19 o
   2  13   8       38.04       35.94      3.96 o
   3  13   8       11.16       11.68      3.61 o
   4  13   8       12.50       20.02      6.03 o
   5  13   8        3.13       16.44      6.31 o
  -9  14   8       42.35       48.08      5.17 o
  -8  14   8        1.93        1.55      2.45 o
  -7  14   8        0.07        2.95      2.44 o
  -6  14   8        3.93        7.60      2.60 o
  -5  14   8       17.16       19.16      2.38 o
  -4  14   8      196.28      188.92      7.46 o
  -3  14   8        0.31        2.47      1.95 o
  -2  14   8       32.00       32.61      3.09 o
  -1  14   8        1.38        1.63      2.22 o
   0  14   8       60.90       72.66      6.34 o
   1  14   8       21.43       25.09      4.57 o
   2  14   8        2.79        6.23      3.68 o
   3  14   8        7.97       14.17      5.08 o
  -7  15   8        5.85        6.56      2.97 o
  -6  15   8        0.09        1.32      2.56 o
  -5  15   8        0.88        1.44      2.65 o
  -4  15   8       24.88       30.00      4.06 o
  -3  15   8       16.09       25.73      4.74 o
  -2  15   8        5.38        6.01      2.98 o
  -1  15   8        5.63        3.29      2.97 o
   0  15   8        0.01        5.47      4.93 o
   1  15   8        6.13       10.47      4.22 o
   2  15   8        8.39       14.80      5.57 o
 -15   0   9       47.48       51.33      5.47 o
 -13   0   9        1.34        4.07      2.42 o
 -11   0   9      391.19      399.99      8.39 o
  -9   0   9       23.05       23.18      2.70 o
  -7   0   9       34.92       37.48      3.23 o
  -5   0   9       57.98       62.95      2.46 o
  -3   0   9       82.59       82.67      2.32 o
  -1   0   9     7431.29     7311.73     70.57 o
   1   0   9       92.40       81.75      3.78 o
   3   0   9      259.24      229.85      5.36 o
   5   0   9        1.10        3.46      2.80 o
   7   0   9       48.00       52.38      8.06 o
   9   0   9       44.75       37.76      8.10 o
 -16   1   9        0.55        0.68      2.17 o
 -15   1   9      101.32       98.96      4.84 o
 -14   1   9        0.01        1.48      1.81 o
 -13   1   9       16.82       15.44      2.27 o
 -12   1   9       39.46       37.08      2.73 o
 -11   1   9      160.81      167.44      4.96 o
 -10   1   9      466.38      472.32      9.24 o
  -9   1   9      281.23      279.42      6.21 o
  -8   1   9        8.27       10.13      1.57 o
  -7   1   9      294.44      281.83      4.81 o
  -6   1   9      112.41      107.98      2.45 o
  -5   1   9       82.92       87.70      1.60 o
  -4   1   9        1.03        1.52      0.56 o
  -3   1   9        1.16        0.61      0.65 o
  -2   1   9      447.68      431.08      4.94 o
  -1   1   9      548.08      537.17      5.51 o
   0   1   9      223.35      224.35      3.33 o
   1   1   9       60.51       58.98      1.91 o
   2   1   9        4.06        1.64      0.94 o
   3   1   9       64.47       67.36      2.82 o
   4   1   9       12.13       13.08      1.79 o
   5   1   9      113.35      122.57      4.23 o
   6   1   9       38.36       37.22      3.05 o
   7   1   9       10.88       16.18      4.19 o
   8   1   9        9.33        7.92      4.15 o
   9   1   9      283.86      325.93     12.24 o
  10   1   9       25.54       37.26     13.43 o
 -16   2   9        1.94        3.25      2.41 o
 -15   2   9        5.88        2.34      2.17 o
 -14   2   9        5.84        7.51      2.09 o
 -13   2   9        0.07        0.01      1.58 o
 -12   2   9       41.92       41.98      4.10 o
 -11   2   9       17.70       18.20      2.36 o
 -10   2   9      109.35      107.45      2.87 o
  -9   2   9       26.65       30.05      2.31 o
  -8   2   9        2.55        4.42      1.01 o
  -7   2   9       58.42       63.05      3.39 o
  -6   2   9        4.93        5.92      0.86 o
  -5   2   9       45.30       64.74      2.00 o
  -4   2   9       72.83       68.54      1.79 o
  -3   2   9      138.15      137.10      2.46 o
  -2   2   9       25.02       21.82      1.51 o
  -1   2   9      119.36      110.37      2.24 o
   0   2   9      114.00       99.13      2.24 o
   1   2   9        7.22        7.00      1.05 o
   2   2   9      974.02      935.88      8.86 o
   3   2   9       15.31       11.00      1.38 o
   4   2   9       48.01       49.65      3.64 o
   5   2   9        0.03        0.98      1.52 o
   6   2   9       49.02       48.59      3.94 o
   7   2   9        5.45        9.96      4.26 o
   8   2   9      227.55      243.03     10.11 o
   9   2   9       29.73       25.68      8.34 o
  10   2   9        0.01        0.10      5.75 o
 -15   3   9       16.19       10.09      4.56 o
 -14   3   9        0.40        2.15      1.42 o
 -13   3   9        0.01        0.81      1.22 o
 -12   3   9        5.20        5.95      1.20 o
 -11   3   9        3.71        4.48      1.15 o
 -10   3   9       25.35       24.11      2.32 o
  -9   3   9       65.47       61.44      3.29 o
  -8   3   9     1367.17     1336.17     18.00 o
  -7   3   9       13.33       15.23      1.88 o
  -6   3   9       59.01       58.16      2.19 o
  -5   3   9        8.39        6.89      1.19 o
  -4   3   9      189.35      194.78      2.73 o
  -3   3   9        0.20        0.05      0.67 o
  -2   3   9      195.35      170.39      4.09 o
  -1   3   9      149.28      155.70      2.66 o
   0   3   9        5.43        6.72      0.97 o
   1   3   9      129.01      121.11      2.65 o
   2   3   9       40.68       37.23      1.75 o
   3   3   9       34.91       26.92      1.78 o
   4   3   9        6.26        5.85      1.42 o
   5   3   9       57.21       42.90      3.04 o
   6   3   9        5.66        2.36      2.84 o
   7   3   9       40.95       52.01      5.77 o
   8   3   9        4.12        2.77      3.62 o
   9   3   9       13.38        9.14      4.40 o
  10   3   9        3.17        6.76      4.64 o
 -15   4   9       13.14       12.20      3.91 o
 -14   4   9        0.64        1.95      1.48 o
 -13   4   9       13.84       12.06      1.73 o
 -12   4   9       12.24       10.38      1.42 o
 -11   4   9       15.17       14.16      6.47 o
 -10   4   9       20.49       14.04      2.24 o
  -9   4   9       12.30        7.78      3.23 o
  -8   4   9      698.16      707.98     11.42 o
  -7   4   9       93.50       85.34      4.39 o
  -6   4   9        2.26        0.41      0.84 o
  -5   4   9        0.83        2.05      0.96 o
  -4   4   9       44.65       34.70      1.33 o
  -3   4   9      380.79      329.54      4.66 o
  -2   4   9       92.05       65.81      1.87 o
  -1   4   9      211.95      211.16      3.45 o
   0   4   9       28.36       23.27      1.35 o
   1   4   9       15.13       16.43      1.29 o
   2   4   9        0.20        0.57      0.97 o
   3   4   9       25.44       26.33      1.88 o
   4   4   9        1.42        2.49      1.43 o
   5   4   9        0.99       -0.10      2.35 o
   6   4   9      608.20      610.43     15.75 o
   7   4   9        0.41        2.80      3.61 o
   8   4   9      102.70      110.34      7.92 o
   9   4   9       45.43       52.72      8.68 o
 -15   5   9       18.22       25.82      3.86 o
 -14   5   9        0.38        2.75      1.95 o
 -13   5   9        2.15        2.92      1.83 o
 -12   5   9       36.39       37.33      2.94 o
 -11   5   9       32.05       27.92      3.04 o
 -10   5   9       45.95       47.46      3.08 o
  -9   5   9        0.08        0.34      1.71 o
  -8   5   9       46.33       51.05      3.05 o
  -7   5   9       47.99       53.04      3.91 o
  -6   5   9       66.65       59.97      4.51 o
  -5   5   9        8.47        6.14      1.19 o
  -4   5   9       35.68       32.46      1.67 o
  -3   5   9       54.74       48.68      2.31 o
  -2   5   9      182.39      141.55      2.75 o
  -1   5   9        9.52        9.27      1.09 o
   0   5   9      206.86      168.76      3.22 o
   1   5   9        9.77       10.60      1.22 o
   2   5   9      490.07      445.98      5.86 o
   3   5   9       16.93       23.28      1.88 o
   4   5   9       28.60       31.28      2.18 o
   5   5   9       15.84       15.52      2.56 o
   6   5   9       24.13       23.65      3.38 o
   7   5   9      137.60      161.83      8.53 o
   8   5   9        6.56       14.86      4.76 o
   9   5   9       30.83       29.31      7.15 o
 -15   6   9       10.70       12.08      2.75 o
 -14   6   9       16.55       15.52      2.64 o
 -13   6   9        0.54        1.66      1.48 o
 -12   6   9       58.48       59.35      3.59 o
 -11   6   9      121.21      115.90      4.78 o
 -10   6   9        2.64       -0.09      1.63 o
  -9   6   9        0.86       -0.13      1.52 o
  -8   6   9       18.16       21.63      2.39 o
  -7   6   9        4.80        1.00      1.16 o
  -6   6   9        0.84       -0.35      1.00 o
  -5   6   9       62.58       61.77      2.75 o
  -4   6   9        2.77        2.09      0.89 o
  -3   6   9        0.31        0.07      0.85 o
  -2   6   9        4.94        2.55      0.94 o
  -1   6   9       11.72        6.21      1.04 o
   0   6   9      223.60      187.51      3.85 o
   1   6   9      144.91      137.31      3.26 o
   2   6   9       15.01       16.10      1.63 o
   3   6   9        0.67        1.54      1.72 o
   4   6   9        0.00       -1.42      1.51 o
   5   6   9       14.60       12.15      2.40 o
   6   6   9        4.73       10.28      2.90 o
   7   6   9       12.10       19.14      6.84 o
   8   6   9       81.00       80.42      8.20 o
   9   6   9        0.41        0.24      4.04 o
 -14   7   9        6.55        3.49      2.31 o
 -13   7   9        0.10        0.09      2.42 o
 -12   7   9        3.02        2.72      1.85 o
 -11   7   9        0.60        0.51      1.85 o
 -10   7   9       29.57       30.31      4.80 o
  -9   7   9        7.71        8.88      2.26 o
  -8   7   9       15.76       16.58      1.61 o
  -7   7   9      102.66       92.62      3.31 o
  -6   7   9       13.91       16.48      2.58 o
  -5   7   9        5.27        5.88      1.46 o
  -4   7   9      126.33      124.51      4.67 o
  -3   7   9        0.54       -0.14      0.97 o
  -2   7   9        1.00        0.80      1.05 o
  -1   7   9        6.21        2.45      1.18 o
   0   7   9        1.17        0.76      1.16 o
   1   7   9      128.24      105.36      3.64 o
   2   7   9       49.31       48.16      3.59 o
   3   7   9       23.41       22.90      2.23 o
   4   7   9       20.05       20.02      2.51 o
   5   7   9        6.11        8.45      2.29 o
   6   7   9       23.38       23.99      3.40 o
   7   7   9       15.96       20.50      5.01 o
   8   7   9        1.80       -1.60      3.89 o
 -14   8   9        1.29        2.97      2.55 o
 -13   8   9        2.41        2.12      2.33 o
 -12   8   9        1.16        0.09      1.51 o
 -11   8   9       16.45       15.09      1.91 o
 -10   8   9       62.35       67.29      2.96 o
  -9   8   9       75.83       89.13      3.57 o
  -8   8   9       34.97       35.89      2.75 o
  -7   8   9        4.59        5.54      1.61 o
  -6   8   9       44.97       41.62      2.41 o
  -5   8   9        8.34        5.80      1.43 o
  -4   8   9        2.52        1.52      1.00 o
  -3   8   9        7.75        9.47      1.35 o
  -2   8   9       93.15       80.15      3.96 o
  -1   8   9       50.81       40.87      2.28 o
   0   8   9       23.98       24.84      2.34 o
   1   8   9       27.60       19.03      2.13 o
   2   8   9        1.49        2.98      1.60 o
   3   8   9       38.04       39.48      2.90 o
   4   8   9        0.01        0.12      1.89 o
   5   8   9       25.36       24.94      2.96 o
   6   8   9        0.30       -0.51      3.76 o
   7   8   9        0.04       -1.47      5.38 o
   8   8   9        9.97       10.05      4.67 o
 -13   9   9       12.99       15.00      2.60 o
 -12   9   9       57.15       67.21      3.67 o
 -11   9   9       50.73       51.00      2.94 o
 -10   9   9       69.19       74.21      3.31 o
  -9   9   9        0.01        3.05      1.52 o
  -8   9   9       31.24       32.02      2.82 o
  -7   9   9       34.22       33.82      2.43 o
  -6   9   9        7.29        6.94      1.60 o
  -5   9   9      181.21      180.57      4.81 o
  -4   9   9       55.94       53.81      2.75 o
  -3   9   9        1.95        1.13      1.29 o
  -2   9   9        5.63        3.88      1.34 o
  -1   9   9        0.01       -0.85      1.22 o
   0   9   9        1.77        1.94      1.45 o
   1   9   9        2.60        2.03      1.52 o
   2   9   9       31.54       27.90      4.27 o
   3   9   9        0.27       -2.10      2.10 o
   4   9   9        0.09        2.65      3.14 o
   5   9   9       77.02       76.31      8.16 o
   6   9   9       13.11        4.41      7.56 o
   7   9   9        0.06        3.16      4.20 o
 -13  10   9       14.91       14.52      2.71 o
 -12  10   9        0.22        3.09      1.99 o
 -11  10   9        6.98       10.38      2.22 o
 -10  10   9       14.32       13.31      2.09 o
  -9  10   9       20.97       20.05      2.32 o
  -8  10   9       10.57       11.35      2.04 o
  -7  10   9        2.69        2.45      1.48 o
  -6  10   9       37.81       32.51      2.61 o
  -5  10   9      100.44       95.93      4.31 o
  -4  10   9       10.39       10.89      1.67 o
  -3  10   9        2.94        3.39      1.95 o
  -2  10   9       17.46       20.80      4.21 o
  -1  10   9        2.90        0.78      1.53 o
   0  10   9       23.98       18.77      2.64 o
   1  10   9        0.44        1.60      2.09 o
   2  10   9        3.65        6.19      2.46 o
   3  10   9       15.51        6.62      2.72 o
   4  10   9        0.53        0.86      2.88 o
   5  10   9        0.07        5.95      3.53 o
   6  10   9        2.36        0.63      5.15 o
   7  10   9       31.28       39.00      6.15 o
 -12  11   9       53.57       47.21      6.22 o
 -11  11   9        7.41       11.18      2.77 o
 -10  11   9        0.18       -2.04      2.05 o
  -9  11   9        0.63        1.15      2.07 o
  -8  11   9       49.50       55.41      4.70 o
  -7  11   9       55.26       43.98      3.11 o
  -6  11   9       54.85       55.85      3.77 o
  -5  11   9        0.35        0.12      1.22 o
  -4  11   9       10.05        5.37      1.65 o
  -3  11   9      173.08      178.52      4.89 o
  -2  11   9       40.82       40.00      2.83 o
  -1  11   9        0.23        1.12      1.67 o
   0  11   9       67.94       65.07      5.52 o
   1  11   9       23.89       18.09      3.45 o
   2  11   9        4.22        4.58      2.38 o
   3  11   9        3.31        3.80      2.66 o
   4  11   9       17.09       12.57      4.38 o
   5  11   9        0.06       18.55      6.28 o
   6  11   9        3.29       14.20      6.21 o
 -11  12   9        0.77        3.33      2.77 o
 -10  12   9        2.76        3.68      2.81 o
  -9  12   9        2.42        3.49      2.38 o
  -8  12   9       15.45       16.38      2.53 o
  -7  12   9        5.17        5.29      3.69 o
  -6  12   9        0.34        1.47      2.05 o
  -5  12   9        0.46        0.40      1.39 o
  -4  12   9       43.90       40.89      2.76 o
  -3  12   9       44.10       36.75      2.81 o
  -2  12   9      114.39      114.55      4.33 o
  -1  12   9       48.87       47.18      3.83 o
   0  12   9        0.16        3.51      2.23 o
   1  12   9        3.61        7.95      2.65 o
   2  12   9      151.70      140.72      8.58 o
   3  12   9       13.81       11.04      3.89 o
   4  12   9       28.65       38.15      7.64 o
   5  12   9       10.84       17.22      6.21 o
 -10  13   9       10.93       18.23      3.74 o
  -9  13   9       27.66       33.01     10.45 o
  -8  13   9        1.17       -1.47      2.15 o
  -7  13   9        0.07        2.93      2.28 o
  -6  13   9       17.70       15.44      2.96 o
  -5  13   9       57.25       61.35      3.48 o
  -4  13   9        0.53        1.05      1.77 o
  -3  13   9      166.44      158.31      6.29 o
  -2  13   9       10.57       12.24      2.73 o
  -1  13   9        6.10        4.30      2.30 o
   0  13   9        3.28        2.83      2.45 o
   1  13   9        6.99       14.55      3.13 o
   2  13   9       78.13       89.81      6.88 o
   3  13   9       37.92       51.05      8.24 o
   4  13   9       16.76       25.60      6.94 o
  -8  14   9       17.50       16.03      3.21 o
  -7  14   9       80.18       90.23      8.23 o
  -6  14   9       25.47       24.76      3.56 o
  -5  14   9        5.07        5.75      2.74 o
  -4  14   9       89.12       81.10      6.51 o
  -3  14   9        4.42        8.52      2.86 o
  -2  14   9        0.57       -0.51      2.62 o
  -1  14   9        0.11       -1.24      2.49 o
   0  14   9       15.68       20.00      4.10 o
   1  14   9        6.05        5.11      3.30 o
   2  14   9       42.85       52.07      5.85 o
  -6  15   9      189.45      200.90     17.43 o
  -5  15   9      136.14      137.16      6.46 o
  -4  15   9        4.46        3.30      3.00 o
  -3  15   9        2.62        5.75      2.89 o
  -2  15   9        3.10        6.45      2.99 o
  -1  15   9        5.63        5.79      4.79 o
   0  15   9        9.19        8.10      5.33 o
 -16   0  10        5.45        1.58      3.05 o
 -14   0  10       69.14       63.39      5.26 o
 -12   0  10      119.93      120.09      6.24 o
 -10   0  10      126.39      116.55      5.75 o
  -8   0  10       18.84       22.30      2.88 o
  -6   0  10       85.50       80.78      4.80 o
  -4   0  10        4.13        4.31      1.53 o
  -2   0  10        0.35        3.95      2.16 o
   0   0  10     1236.12     1165.27     14.46 o
   2   0  10       21.66       21.79      3.52 o
   4   0  10      272.58      293.46      7.72 o
   6   0  10       26.83       27.29      4.17 o
   8   0  10       24.12       16.90      7.26 o
 -15   1  10        0.41        2.65      2.14 o
 -14   1  10        0.40        2.16      1.76 o
 -13   1  10      101.82      100.43      4.23 o
 -12   1  10       34.27       34.45      2.27 o
 -11   1  10      645.31      652.13     11.92 o
 -10   1  10      223.09      217.38      5.58 o
  -9   1  10       22.05       26.12      2.20 o
  -8   1  10      161.26      169.69      3.58 o
  -7   1  10       24.47       27.91      2.66 o
  -6   1  10        0.46        0.30      1.26 o
  -5   1  10       16.70       18.93      2.02 o
  -4   1  10       12.97       11.39      1.03 o
  -3   1  10        9.75        8.65      1.16 o
  -2   1  10       18.53       20.29      1.33 o
  -1   1  10      371.72      349.93      4.35 o
   0   1  10      587.75      570.90      6.14 o
   1   1  10       24.84       22.36      1.85 o
   2   1  10        0.53        0.67      0.96 o
   3   1  10      214.77      223.48      4.30 o
   4   1  10       90.03       88.14      3.46 o
   5   1  10       73.49       82.74      4.38 o
   6   1  10       24.73       25.72      4.10 o
   7   1  10       35.10       37.86      5.43 o
   8   1  10       11.31        8.74      5.72 o
   9   1  10       39.17       38.90      7.07 o
 -15   2  10        0.11        0.23      1.88 o
 -14   2  10        7.92       11.38      5.10 o
 -13   2  10       27.47       26.06      3.37 o
 -12   2  10        5.41        8.08      2.05 o
 -11   2  10       43.88       44.92      2.62 o
 -10   2  10      251.00      247.74      4.57 o
  -9   2  10       85.58       86.97      3.58 o
  -8   2  10        0.00        1.65      0.99 o
  -7   2  10        0.91       -0.10      1.22 o
  -6   2  10        0.07       -1.46      2.30 o
  -5   2  10      356.28      321.10      4.49 o
  -4   2  10      100.57       87.93      2.35 o
  -3   2  10     1595.03     1597.42     16.00 o
  -2   2  10       39.52       39.53      1.78 o
  -1   2  10       49.08       42.79      1.66 o
   0   2  10      151.25      140.01      2.78 o
   1   2  10      101.91       91.63      2.41 o
   2   2  10       11.35       10.28      1.45 o
   3   2  10        3.35        2.74      1.21 o
   4   2  10       13.38       14.62      2.58 o
   5   2  10        3.94        8.65      2.07 o
   6   2  10       13.51       15.50      3.16 o
   7   2  10       17.17       12.27      6.14 o
   8   2  10       37.11       37.49     10.05 o
   9   2  10       22.57       17.60      5.19 o
 -15   3  10        3.43        0.64      2.52 o
 -14   3  10       67.30       75.73      3.94 o
 -13   3  10        1.29        0.93      1.54 o
 -12   3  10       55.65       55.68      2.32 o
 -11   3  10       13.15       12.82      2.04 o
 -10   3  10        0.00        1.43      1.61 o
  -9   3  10       87.64       79.76      3.70 o
  -8   3  10       64.62       62.65      4.18 o
  -7   3  10      154.59      162.55      3.84 o
  -6   3  10        9.26        8.65      1.40 o
  -5   3  10        7.05        7.40      1.23 o
  -4   3  10      970.02      902.18      9.96 o
  -3   3  10        7.31        7.43      1.16 o
  -2   3  10      197.78      221.21      3.78 o
  -1   3  10      107.69      102.18      2.49 o
   0   3  10      108.27      107.94      2.83 o
   1   3  10       19.38       20.19      1.45 o
   2   3  10       32.45       33.41      1.92 o
   3   3  10       68.80       61.35      2.49 o
   4   3  10        4.00        2.67      1.46 o
   5   3  10       32.07       29.56      3.41 o
   6   3  10      114.16      114.70      6.62 o
   7   3  10      229.21      249.69     10.41 o
   8   3  10       47.63       58.04      6.58 o
   9   3  10        0.30       -2.15      5.80 o
 -15   4  10        0.69        1.06      2.12 o
 -14   4  10       51.67       52.30      3.58 o
 -13   4  10       52.13       47.80      4.74 o
 -12   4  10        0.05        2.87      1.92 o
 -11   4  10       37.61       43.48      3.21 o
 -10   4  10       28.06       29.84      2.83 o
  -9   4  10      125.43      113.30      5.00 o
  -8   4  10       49.68       56.40      4.66 o
  -7   4  10      161.47      168.16      3.61 o
  -6   4  10       13.33       13.95      1.46 o
  -5   4  10       13.27       14.63      1.53 o
  -4   4  10        0.81        1.33      0.89 o
  -3   4  10      257.92      228.14      4.19 o
  -2   4  10      445.91      379.73      5.25 o
  -1   4  10      107.07      101.78      2.54 o
   0   4  10       49.21       54.24      2.10 o
   1   4  10        2.82        3.91      1.09 o
   2   4  10        0.44        1.99      1.12 o
   3   4  10       20.85       13.95      1.71 o
   4   4  10        3.30        2.70      1.64 o
   5   4  10        4.31        3.26      1.95 o
   6   4  10      419.32      426.68     10.43 o
   7   4  10       17.67       20.48      4.95 o
   8   4  10        3.01        3.45      4.23 o
 -15   5  10       15.23       11.29      2.46 o
 -14   5  10        5.19        1.93      3.61 o
 -13   5  10       30.46       29.54      2.77 o
 -12   5  10       21.77       20.71      2.90 o
 -11   5  10        4.26        2.44      1.82 o
 -10   5  10        0.28        2.77      1.77 o
  -9   5  10       77.89       73.04      5.73 o
  -8   5  10        2.07        3.25      1.32 o
  -7   5  10       24.60       28.93      1.77 o
  -6   5  10        2.27        3.01      1.07 o
  -5   5  10       50.20       56.25      2.48 o
  -4   5  10      192.35      167.61      3.38 o
  -3   5  10       39.74       50.98      1.95 o
  -2   5  10       54.41       42.03      1.89 o
  -1   5  10      353.95      323.87      4.65 o
   0   5  10       16.51       17.63      1.50 o
   1   5  10      115.50      106.40      3.73 o
   2   5  10      202.74      193.05      4.11 o
   3   5  10       33.82       35.78      2.30 o
   4   5  10        5.26        6.35      1.78 o
   5   5  10       14.81       14.66      3.99 o
   6   5  10        5.09        9.29      3.06 o
   7   5  10       52.59       56.60      6.35 o
   8   5  10        1.41       -3.52      3.78 o
 -14   6  10        9.58        7.43      4.49 o
 -13   6  10        4.01        2.68      1.96 o
 -12   6  10       27.01       28.93      3.42 o
 -11   6  10      128.97      123.08      5.65 o
 -10   6  10      177.47      171.71      8.84 o
  -9   6  10        8.28        8.40      2.07 o
  -8   6  10        3.95        4.09      1.47 o
  -7   6  10        0.46        2.15      1.45 o
  -6   6  10       16.01       13.77      1.56 o
  -5   6  10       96.95      102.75      3.27 o
  -4   6  10       46.98       42.31      1.89 o
  -3   6  10        0.27       -0.84      0.84 o
  -2   6  10       78.70       78.25      2.61 o
  -1   6  10       14.30       14.63      1.40 o
   0   6  10       10.62       10.92      1.95 o
   1   6  10       27.79       30.33      1.99 o
   2   6  10       71.03       81.86      3.15 o
   3   6  10        3.04        7.02      1.60 o
   4   6  10      105.71      109.13      4.52 o
   5   6  10        3.80        5.09      2.22 o
   6   6  10       22.04       22.58      4.31 o
   7   6  10       51.29       51.98      6.36 o
   8   6  10       26.08       31.73      7.12 o
 -14   7  10        0.27        3.82      4.45 o
 -13   7  10        4.03        2.88      2.86 o
 -12   7  10        2.46        5.28      2.57 o
 -11   7  10        4.65        2.73      2.03 o
 -10   7  10       11.56       14.66      2.53 o
  -9   7  10        7.76        6.76      2.62 o
  -8   7  10       46.79       47.96      2.14 o
  -7   7  10        4.12        6.68      1.93 o
  -6   7  10        7.78        6.18      1.53 o
  -5   7  10        2.20        2.32      1.32 o
  -4   7  10       12.13        8.93      1.41 o
  -3   7  10        6.47        7.77      1.31 o
  -2   7  10       41.69       40.92      2.23 o
  -1   7  10       16.99       12.18      1.51 o
   0   7  10      272.61      250.56      5.14 o
   1   7  10       11.93       15.15      2.13 o
   2   7  10       15.93       14.94      2.18 o
   3   7  10        6.34        6.19      2.08 o
   4   7  10      192.52      211.90      6.07 o
   5   7  10      129.95      132.81      5.10 o
   6   7  10        0.57        0.42      2.58 o
   7   7  10        0.51        4.24      4.41 o
 -13   8  10       46.88       39.85      4.88 o
 -12   8  10        1.12        2.91      2.42 o
 -11   8  10       48.54       48.23      4.50 o
 -10   8  10       17.77       14.59      3.85 o
  -9   8  10       32.99       33.24      2.60 o
  -8   8  10        8.29        9.04      1.50 o
  -7   8  10       27.43       21.83      2.00 o
  -6   8  10      123.62      125.14      3.99 o
  -5   8  10       20.76       19.15      2.01 o
  -4   8  10        5.84        7.04      1.26 o
  -3   8  10       24.15       20.10      2.11 o
  -2   8  10       29.90       27.20      2.17 o
  -1   8  10      163.26      160.69      4.39 o
   0   8  10       35.08       34.21      2.61 o
   1   8  10        2.55       -0.32      1.54 o
   2   8  10        1.92        1.53      1.69 o
   3   8  10        0.83       -0.26      1.86 o
   4   8  10       62.10       66.99      4.52 o
   5   8  10        6.03        8.87      2.42 o
   6   8  10       62.79       64.81      7.94 o
   7   8  10        2.96        6.75      4.56 o
 -13   9  10        2.57        2.51      2.75 o
 -12   9  10        0.00       -0.01      2.41 o
 -11   9  10       18.90       24.45      3.37 o
 -10   9  10       27.25       23.31      2.07 o
  -9   9  10       16.89       19.79      3.61 o
  -8   9  10        0.34        1.45      1.40 o
  -7   9  10        1.88        3.79      1.56 o
  -6   9  10       12.10        8.74      1.81 o
  -5   9  10      115.13      128.66      6.65 o
  -4   9  10        0.05       -0.29      1.14 o
  -3   9  10       38.35       31.92      2.34 o
  -2   9  10       87.94       90.63      3.33 o
  -1   9  10       38.55       32.40      2.52 o
   0   9  10       19.17       15.90      2.23 o
   1   9  10        1.78        1.72      1.71 o
   2   9  10        9.81       10.31      2.68 o
   3   9  10        3.26        1.50      2.45 o
   4   9  10        0.73        3.54      3.44 o
   5   9  10        7.58        5.98      3.87 o
   6   9  10        2.34       -0.25      5.68 o
 -12  10  10        7.47        4.06      2.87 o
 -11  10  10        3.09        4.61      2.68 o
 -10  10  10        0.05        1.71      1.68 o
  -9  10  10       36.40       34.39      2.59 o
  -8  10  10       30.12       26.63      2.85 o
  -7  10  10        2.87        3.66      1.64 o
  -6  10  10        3.43        1.75      1.60 o
  -5  10  10        7.79        7.89      2.23 o
  -4  10  10      102.13      100.89      3.45 o
  -3  10  10        0.09        0.14      1.60 o
  -2  10  10       18.70       17.00      2.22 o
  -1  10  10       34.42       37.99      6.96 o
   0  10  10      109.18      110.05      4.82 o
   1  10  10       17.75       14.32      3.18 o
   2  10  10       22.78       26.35      3.42 o
   3  10  10       15.49       23.06      3.63 o
   4  10  10        0.16       -0.12      3.50 o
   5  10  10        1.80       -1.82      4.59 o
   6  10  10        0.13        0.95      4.94 o
 -11  11  10       11.67       14.17      2.55 o
 -10  11  10       27.42       20.50      3.49 o
  -9  11  10       19.96       19.54      2.43 o
  -8  11  10        1.80        3.40      1.90 o
  -7  11  10       33.16       26.66      4.12 o
  -6  11  10       10.44       11.14      2.47 o
  -5  11  10        0.56        2.55      2.56 o
  -4  11  10       12.35       10.89      1.79 o
  -3  11  10       62.85       67.70      4.41 o
  -2  11  10        5.26        4.84      1.85 o
  -1  11  10        5.33        7.10      2.30 o
   0  11  10       17.96       13.21      2.68 o
   1  11  10       16.10       20.44      3.15 o
   2  11  10        0.80        4.51      2.77 o
   3  11  10      107.52      105.08     12.76 o
   4  11  10       20.15       23.35      6.56 o
   5  11  10        0.01       11.64      6.21 o
 -10  12  10        0.16        4.64      2.33 o
  -9  12  10       45.41       42.26      3.57 o
  -8  12  10        0.11        3.36      2.02 o
  -7  12  10        9.15        5.30      2.10 o
  -6  12  10        1.27        3.01      3.33 o
  -5  12  10       12.66       10.86      2.68 o
  -4  12  10        4.46        3.31      2.25 o
  -3  12  10        4.10        2.22      1.78 o
  -2  12  10       15.58       19.79      2.55 o
  -1  12  10        0.24       -2.07      2.07 o
   0  12  10       27.05       28.20      3.52 o
   1  12  10      193.11      201.83      7.33 o
   2  12  10        0.05        4.75      3.73 o
   3  12  10      119.19      101.75     10.83 o
   4  12  10        4.59       12.48      5.75 o
  -9  13  10        0.00        3.00      2.41 o
  -8  13  10       48.68       45.43      5.59 o
  -7  13  10       45.27       52.96      5.34 o
  -6  13  10        4.01        4.59      2.45 o
  -5  13  10        3.41        3.25      3.15 o
  -4  13  10       20.37       15.85      2.19 o
  -3  13  10       18.41       18.44      5.29 o
  -2  13  10        4.88        6.05      2.73 o
  -1  13  10        0.54        1.95      2.91 o
   0  13  10        0.31        1.78      3.94 o
   1  13  10       18.17       22.59      4.59 o
   2  13  10       82.02       99.17      7.61 o
  -7  14  10       17.73       19.53      3.53 o
  -6  14  10       61.43       70.94      4.89 o
  -5  14  10        0.61        0.19      2.50 o
  -4  14  10        1.81        2.96      2.70 o
  -3  14  10        3.96        2.41      2.65 o
  -2  14  10        8.06        8.37      3.20 o
  -1  14  10        6.47        7.43      3.54 o
   0  14  10       13.67        7.12      3.88 o
 -15   0  11        4.10        7.89      3.12 o
 -13   0  11       15.59       10.31      3.02 o
 -11   0  11       37.72       36.32      4.00 o
  -9   0  11        1.42        3.54      2.21 o
  -7   0  11      389.14      351.04     11.01 o
  -5   0  11       36.53       34.61      3.79 o
  -3   0  11      133.39      133.64      4.96 o
  -1   0  11      443.92      430.28      7.36 o
   1   0  11       27.78       22.69      2.29 o
   3   0  11       37.63       54.95      4.14 o
   5   0  11        0.00        2.10      3.24 o
   7   0  11        4.48        9.68      6.52 o
 -15   1  11        0.20        1.58      1.89 o
 -14   1  11       28.42       28.00      2.75 o
 -13   1  11      326.06      337.55      7.99 o
 -12   1  11       79.87       78.70      3.66 o
 -11   1  11        3.55        3.40      2.68 o
 -10   1  11      535.81      540.08     10.42 o
  -9   1  11       69.41       67.92      3.26 o
  -8   1  11       14.03       15.67      1.44 o
  -7   1  11        9.60        4.99      1.71 o
  -6   1  11        8.43        5.55      1.79 o
  -5   1  11       10.57       11.41      2.44 o
  -4   1  11        0.01        0.59      1.08 o
  -3   1  11       24.21       25.24      1.79 o
  -2   1  11        0.96        0.75      0.94 o
  -1   1  11       58.19       53.84      1.96 o
   0   1  11       50.77       53.59      2.03 o
   1   1  11      180.97      185.84      3.75 o
   2   1  11       19.12       20.11      1.65 o
   3   1  11        9.03       12.59      1.80 o
   4   1  11       54.61       59.26      3.22 o
   5   1  11       88.09       89.20      4.68 o
   6   1  11       36.21       36.94      3.92 o
   7   1  11       12.26       13.59      4.67 o
   8   1  11       38.37       53.07     14.87 o
 -15   2  11        6.24        7.55      2.52 o
 -14   2  11        0.41        1.71      1.73 o
 -13   2  11       29.02       32.16      2.26 o
 -12   2  11       40.59       41.90      2.78 o
 -11   2  11       39.46       36.60      2.56 o
 -10   2  11      133.19      136.09      4.31 o
  -9   2  11       44.93       46.34      2.09 o
  -8   2  11        3.27        3.48      2.14 o
  -7   2  11       14.06       14.86      1.96 o
  -6   2  11        2.11        0.07      1.49 o
  -5   2  11      194.54      171.56      8.20 o
  -4   2  11      275.32      247.55      4.24 o
  -3   2  11     1202.42     1165.55     12.67 o
  -2   2  11       97.72       96.77      2.47 o
  -1   2  11       55.43       59.62      2.17 o
   0   2  11       31.92       34.59      1.76 o
   1   2  11        1.38        0.49      1.03 o
   2   2  11      108.04      122.90      3.19 o
   3   2  11        4.68        4.32      1.35 o
   4   2  11       58.58       59.39      3.24 o
   5   2  11       60.93       65.29      3.96 o
   6   2  11       18.01       20.99      3.62 o
   7   2  11       23.28       32.37      6.80 o
   8   2  11        0.44       -0.47      4.35 o
 -15   3  11        1.78        0.46      2.14 o
 -14   3  11        8.67        4.28      3.44 o
 -13   3  11       28.92       30.10      3.43 o
 -12   3  11        5.68        3.68      3.30 o
 -11   3  11       17.30       13.89      1.95 o
 -10   3  11       47.38       48.60      3.10 o
  -9   3  11       28.68       24.81      2.44 o
  -8   3  11      111.43      108.38      3.15 o
  -7   3  11       19.40       20.31      2.13 o
  -6   3  11      176.18      165.36      4.33 o
  -5   3  11       16.07       18.50      1.60 o
  -4   3  11       16.35       22.68      1.72 o
  -3   3  11      445.42      404.52      5.51 o
  -2   3  11      268.03      247.17      3.95 o
  -1   3  11        9.06       10.67      1.33 o
   0   3  11        3.92        2.90      1.13 o
   1   3  11       44.09       47.71      2.06 o
   2   3  11       26.63       26.93      1.95 o
   3   3  11        0.30        1.38      1.42 o
   4   3  11        7.63        7.63      1.83 o
   5   3  11        7.18        7.61      2.25 o
   6   3  11       12.41       14.05      3.44 o
   7   3  11      132.02      149.02      8.94 o
   8   3  11        3.37        2.81      4.48 o
 -15   4  11        1.07       -3.12      3.12 o
 -14   4  11       48.12       53.89      6.24 o
 -13   4  11       74.03       68.66      4.45 o
 -12   4  11       13.66       13.55      2.30 o
 -11   4  11        1.28        0.07      1.53 o
 -10   4  11        0.38        4.93      1.86 o
  -9   4  11        1.56        2.36      1.70 o
  -8   4  11        0.21        0.60      1.25 o
  -7   4  11       58.70       61.43      2.71 o
  -6   4  11        0.00        0.44      1.07 o
  -5   4  11      259.02      269.89      5.33 o
  -4   4  11       70.33       66.52      2.49 o
  -3   4  11       10.50        9.23      1.24 o
  -2   4  11       39.94       46.12      2.75 o
  -1   4  11      146.33      131.11      3.00 o
   0   4  11      112.99      116.22      4.01 o
   1   4  11       37.17       32.55      2.13 o
   2   4  11       35.98       37.78      2.50 o
   3   4  11        4.49        3.83      1.59 o
   4   4  11        4.71        4.36      1.81 o
   5   4  11        1.97       -0.23      2.39 o
   6   4  11      133.37      141.82      6.55 o
   7   4  11       62.06       70.06      8.40 o
 -14   5  11       15.40        9.08      4.28 o
 -13   5  11        0.21        2.49      1.62 o
 -12   5  11        7.20        8.88      2.35 o
 -11   5  11       25.52       23.76      3.66 o
 -10   5  11       52.55       56.68      7.56 o
  -9   5  11       10.84        9.31      2.30 o
  -8   5  11        0.03       -0.15      1.28 o
  -7   5  11        0.00        1.21      1.20 o
  -6   5  11      466.41      465.03      7.52 o
  -5   5  11        0.58        1.04      1.83 o
  -4   5  11       95.13      105.28      2.59 o
  -3   5  11      133.52      116.99      4.53 o
  -2   5  11       32.58       27.30      1.64 o
  -1   5  11        0.51        2.82      1.10 o
   0   5  11        2.30        0.41      1.09 o
   1   5  11       10.20        6.39      1.48 o
   2   5  11       45.01       47.06      2.76 o
   3   5  11       84.95       91.72      3.41 o
   4   5  11      137.85      133.25      4.38 o
   5   5  11        7.53       14.90      3.08 o
   6   5  11       31.92       36.49      4.47 o
   7   5  11        3.99        2.21      4.35 o
 -14   6  11        2.94        0.35      4.00 o
 -13   6  11       67.84       78.27     10.05 o
 -12   6  11       70.81       72.22      4.72 o
 -11   6  11       16.68       15.90      2.86 o
 -10   6  11       65.82       58.73      4.30 o
  -9   6  11        6.34        5.14      1.67 o
  -8   6  11       32.06       32.39      2.16 o
  -7   6  11       37.73       45.82      2.39 o
  -6   6  11        0.33        0.51      1.26 o
  -5   6  11        0.08        1.63      1.31 o
  -4   6  11      225.79      218.05      4.21 o
  -3   6  11       67.64       57.80      2.65 o
  -2   6  11      122.82      118.17      4.47 o
  -1   6  11       11.77       11.45      1.76 o
   0   6  11        2.60        0.44      1.27 o
   1   6  11        0.44        1.23      1.32 o
   2   6  11       64.09       64.88      3.89 o
   3   6  11        0.10        1.57      1.67 o
   4   6  11      497.49      570.06     15.66 o
   5   6  11       15.82       18.21      3.53 o
   6   6  11       82.31       67.86      6.94 o
   7   6  11      136.63      139.56     14.24 o
 -14   7  11        5.41        5.64      4.70 o
 -13   7  11       16.97       18.24      3.78 o
 -12   7  11       40.06       49.23      4.93 o
 -11   7  11        3.27        2.01      3.66 o
 -10   7  11        0.31        1.21      1.62 o
  -9   7  11        3.16        5.74      1.85 o
  -8   7  11        8.37        6.47      1.35 o
  -7   7  11      138.04      139.82      6.86 o
  -6   7  11       47.30       53.64      3.57 o
  -5   7  11       65.52       52.82      2.82 o
  -4   7  11       35.92       39.98      2.04 o
  -3   7  11      101.78       96.63      3.09 o
  -2   7  11       56.37       52.80      2.57 o
  -1   7  11        7.32        4.93      1.56 o
   0   7  11      106.62       93.15      3.45 o
   1   7  11       10.06       12.94      2.24 o
   2   7  11        5.31        6.73      2.11 o
   3   7  11      137.08      145.71      6.13 o
   4   7  11       28.56       31.22      3.68 o
   5   7  11       11.40       17.25      4.29 o
   6   7  11       46.23       41.38      5.93 o
 -13   8  11        8.90       12.72      3.69 o
 -12   8  11       11.65        1.47      4.28 o
 -11   8  11       16.39       18.54      3.03 o
 -10   8  11        0.35       -1.60      1.60 o
  -9   8  11        0.61       -0.29      1.35 o
  -8   8  11       15.00       14.35      1.97 o
  -7   8  11      154.61      154.70      5.94 o
  -6   8  11       14.66       14.43      3.07 o
  -5   8  11        8.59        8.78      1.81 o
  -4   8  11       46.10       47.28      2.30 o
  -3   8  11        0.14        2.32      1.33 o
  -2   8  11      137.95      135.08      4.35 o
  -1   8  11       25.22       20.36      2.28 o
   0   8  11        0.70        2.41      1.77 o
   1   8  11        0.20        2.92      1.83 o
   2   8  11       14.02       12.80      2.94 o
   3   8  11        3.92        5.31      2.26 o
   4   8  11        6.76        5.91      3.78 o
   5   8  11      167.54      187.13     13.67 o
   6   8  11       30.13       35.97      8.24 o
 -12   9  11       10.17        9.33      6.49 o
 -11   9  11        1.49        1.53      3.08 o
 -10   9  11        9.09        6.43      2.85 o
  -9   9  11       14.50       15.86      1.81 o
  -8   9  11       57.07       62.96      2.85 o
  -7   9  11        0.20        0.50      1.54 o
  -6   9  11        0.15        2.26      1.64 o
  -5   9  11      150.75      163.45      4.92 o
  -4   9  11       44.96       46.25      4.46 o
  -3   9  11        1.20        2.32      1.45 o
  -2   9  11       11.61        7.47      1.80 o
  -1   9  11       55.49       51.38      3.12 o
   0   9  11       19.61       22.46      2.52 o
   1   9  11       28.31       22.80      2.71 o
   2   9  11        0.40       -2.25      2.33 o
   3   9  11       20.86       18.36      3.53 o
   4   9  11        1.68        3.91      3.77 o
   5   9  11       30.00       34.54      8.31 o
 -12  10  11        4.78        3.31      3.55 o
 -11  10  11        2.80        4.83      2.70 o
 -10  10  11        0.00        0.87      1.67 o
  -9  10  11        1.82        2.55      1.58 o
  -8  10  11       33.73       28.38      2.28 o
  -7  10  11       10.99        7.73      1.99 o
  -6  10  11        6.86        7.93      2.09 o
  -5  10  11        0.51        2.63      1.98 o
  -4  10  11       52.97       59.24      2.89 o
  -3  10  11       91.48       97.43      3.72 o
  -2  10  11       14.33       11.66      2.37 o
  -1  10  11      154.63      153.76      5.57 o
   0  10  11       86.39       89.46      4.80 o
   1  10  11      138.10      172.04      8.31 o
   2  10  11       47.23       51.23      6.90 o
   3  10  11       22.39       34.82      7.64 o
   4  10  11        3.70        2.45      5.54 o
 -11  11  11       14.07       13.67      2.41 o
 -10  11  11        4.82        6.55      2.79 o
  -9  11  11       44.34       39.07      3.90 o
  -8  11  11        1.94        2.58      1.90 o
  -7  11  11       16.19       16.40      2.63 o
  -6  11  11        1.20        1.89      2.07 o
  -5  11  11       10.69       11.99      2.55 o
  -4  11  11        0.21        2.75      2.58 o
  -3  11  11       13.73       10.32      2.01 o
  -2  11  11        0.44        2.03      1.96 o
  -1  11  11       36.57       31.65      3.42 o
   0  11  11       32.03       28.90      3.50 o
   1  11  11       89.10       78.62     13.11 o
   2  11  11       33.30       45.72      5.71 o
   3  11  11       35.28       43.23      8.24 o
  -9  12  11       41.78       40.96      3.57 o
  -8  12  11       75.60       91.53      4.83 o
  -7  12  11        6.99        5.54      2.15 o
  -6  12  11       27.24       32.23      3.98 o
  -5  12  11        0.03        1.12      2.65 o
  -4  12  11        4.68        4.40      2.33 o
  -3  12  11        0.10        1.61      1.82 o
  -2  12  11        1.03       -0.14      2.67 o
  -1  12  11        2.56        9.06      3.43 o
   0  12  11       29.28       33.80      5.26 o
   1  12  11        1.63        5.72      6.66 o
   2  12  11        1.91        4.67      3.86 o
  -8  13  11       19.45       18.51      3.21 o
  -7  13  11        5.17        8.98      2.84 o
  -6  13  11       14.09       15.56      3.03 o
  -5  13  11       13.84       13.49      3.14 o
  -4  13  11       10.54        7.33      2.90 o
  -3  13  11        0.99       -0.60      2.55 o
  -2  13  11        2.47        4.89      3.16 o
  -1  13  11        0.89        5.76      3.38 o
   0  13  11        0.27        3.55      3.35 o
  -4  14  11        1.55        9.82      5.33 o
  -3  14  11        7.99       14.83      5.86 o
 -14   0  12       30.81       28.68      3.96 o
 -10   0  12        2.22       -1.61      2.35 o
  -8   0  12       45.21       42.14      4.35 o
  -6   0  12      454.02      426.46     13.36 o
  -4   0  12        3.06        1.36      1.69 o
  -2   0  12       72.02       60.85      3.36 o
   0   0  12       24.96       28.88      2.55 o
   2   0  12       96.41       95.17      4.20 o
   4   0  12       29.64       23.38      9.17 o
   6   0  12        1.60        2.31      6.21 o
 -15   1  12        6.16        7.75      4.00 o
 -14   1  12        1.80        1.28      1.82 o
 -13   1  12       90.59       93.52      3.45 o
 -12   1  12      154.01      157.67      5.08 o
 -11   1  12       39.89       42.53      2.97 o
 -10   1  12        4.94        3.92      3.63 o
  -9   1  12        2.88        4.27      1.77 o
  -8   1  12       40.94       44.89      3.87 o
  -7   1  12        9.68        4.43      2.12 o
  -6   1  12      131.41      116.55      4.82 o
  -5   1  12      155.05      144.96      5.24 o
  -4   1  12        1.30        0.43      1.21 o
  -3   1  12       35.22       35.66      4.54 o
  -2   1  12      227.10      220.93      3.86 o
  -1   1  12       41.38       44.02      2.08 o
   0   1  12        1.41        1.02      1.24 o
   1   1  12       20.27       23.37      1.77 o
   2   1  12       80.88       74.75      2.92 o
   3   1  12      190.42      197.45      4.72 o
   4   1  12        9.06        5.51      2.13 o
   5   1  12        0.04        1.40      2.30 o
   6   1  12       23.96       26.11      5.34 o
   7   1  12        0.05       -1.87      4.16 o
 -15   2  12       41.23       37.00      6.21 o
 -14   2  12       25.70       23.50      2.45 o
 -13   2  12        2.17        3.02      1.43 o
 -12   2  12       14.22       12.22      2.02 o
 -11   2  12       48.22       49.34      4.86 o
 -10   2  12        0.37        1.60      1.64 o
  -9   2  12       59.47       60.80      3.25 o
  -8   2  12        9.84        8.92      1.48 o
  -7   2  12        1.67        0.89      1.71 o
  -6   2  12       20.85       20.07      2.50 o
  -5   2  12       99.93       93.59      3.21 o
  -4   2  12       57.39       50.08      2.59 o
  -3   2  12      378.19      365.77      5.37 o
  -2   2  12      109.41      103.70      3.55 o
  -1   2  12       47.84       46.87      2.51 o
   0   2  12       18.22       20.86      1.73 o
   1   2  12        1.00        2.06      1.21 o
   2   2  12       10.68       12.02      1.73 o
   3   2  12       33.01       35.67      2.83 o
   4   2  12        5.95        8.04      1.95 o
   5   2  12       65.04       59.21      4.15 o
   6   2  12        1.30        0.42      4.08 o
   7   2  12       20.05       17.41      5.20 o
 -14   3  12        4.78        5.89      3.79 o
 -13   3  12       59.18       66.37      6.49 o
 -12   3  12        8.90        9.92      3.75 o
 -11   3  12        3.22        1.86      3.05 o
 -10   3  12       11.07       11.29      1.91 o
  -9   3  12        0.73        0.58      1.25 o
  -8   3  12       17.22       15.69      1.76 o
  -7   3  12       27.62       29.04      2.63 o
  -6   3  12        6.70        4.10      1.98 o
  -5   3  12        9.67       15.00      2.11 o
  -4   3  12       47.25       33.64      2.11 o
  -3   3  12       11.70       15.44      1.53 o
  -2   3  12       20.99       22.30      1.65 o
  -1   3  12        2.92        3.61      1.19 o
   0   3  12        0.39        0.13      1.14 o
   1   3  12        2.53        2.34      1.30 o
   2   3  12       84.59       91.32      3.14 o
   3   3  12        1.81        1.15      1.65 o
   4   3  12       41.03       39.99      3.05 o
   5   3  12        8.89        8.92      3.53 o
   6   3  12       15.63       21.37      5.23 o
   7   3  12       17.12       24.61      7.96 o
 -14   4  12        5.00        8.14      2.76 o
 -13   4  12       37.98       38.99      5.79 o
 -12   4  12        1.22        2.41      1.77 o
 -11   4  12        2.99        2.64      1.74 o
 -10   4  12       22.89       28.33      6.05 o
  -9   4  12        5.85        9.54      4.01 o
  -8   4  12        2.19        3.66      1.65 o
  -7   4  12       12.30       12.96      2.11 o
  -6   4  12      288.97      276.10      5.58 o
  -5   4  12      997.17      977.81     19.08 o
  -4   4  12      112.45      104.66      2.92 o
  -3   4  12       25.70       27.70      2.21 o
  -2   4  12       44.48       43.19      2.02 o
  -1   4  12       18.16       18.37      1.92 o
   0   4  12      273.76      295.83      4.95 o
   1   4  12       11.72       14.72      1.94 o
   2   4  12        0.06       -1.28      1.51 o
   3   4  12        4.25        5.70      1.87 o
   4   4  12        1.28        4.61      1.98 o
   5   4  12        3.64        0.70      3.32 o
   6   4  12       18.65        9.67      4.77 o
 -14   5  12       21.51       22.11      3.75 o
 -13   5  12        9.53        8.56      4.38 o
 -12   5  12        0.40        1.36      1.92 o
 -11   5  12       14.41       16.55      2.74 o
 -10   5  12        9.13       14.10      3.00 o
  -9   5  12        9.99        6.15      2.32 o
  -8   5  12       26.88       27.71      2.50 o
  -7   5  12       32.11       30.09      2.16 o
  -6   5  12      239.86      255.13      5.45 o
  -5   5  12        7.78        6.60      1.59 o
  -4   5  12      159.39      153.89      3.52 o
  -3   5  12        0.06        0.82      1.20 o
  -2   5  12        0.40        2.37      1.16 o
  -1   5  12        3.35        2.10      1.24 o
   0   5  12       15.16       14.16      1.80 o
   1   5  12        0.40        1.87      1.49 o
   2   5  12       24.98       27.35      2.91 o
   3   5  12       25.39       30.24      2.80 o
   4   5  12      180.36      200.05      6.28 o
   5   5  12      177.16      191.43      9.48 o
   6   5  12       51.84       62.74      7.78 o
 -14   6  12        1.85        0.98      3.65 o
 -13   6  12        7.33        3.40      4.10 o
 -12   6  12        0.07       -0.83      2.07 o
 -11   6  12        7.18        2.27      3.59 o
 -10   6  12       52.61       57.76      4.31 o
  -9   6  12      114.76      102.14      5.44 o
  -8   6  12       45.52       48.41      3.52 o
  -7   6  12      135.17      128.60      3.85 o
  -6   6  12       24.37       21.38      2.15 o
  -5   6  12        8.04        4.65      2.09 o
  -4   6  12       98.46      105.21      3.30 o
  -3   6  12       90.92       81.49      3.22 o
  -2   6  12        4.24        4.27      1.54 o
  -1   6  12        7.33        5.83      1.59 o
   0   6  12        2.21        2.53      1.60 o
   1   6  12        8.13        7.36      1.84 o
   2   6  12       23.86       27.04      3.37 o
   3   6  12      116.65      124.67      4.41 o
   4   6  12      227.58      247.42      8.24 o
   5   6  12        0.43        0.91      5.57 o
   6   6  12        7.20        4.81      4.71 o
 -13   7  12       12.08       10.06      4.94 o
 -12   7  12       13.51       15.04      5.40 o
 -11   7  12       22.95       18.36      3.23 o
 -10   7  12       15.78       19.96      5.64 o
  -9   7  12        0.03        2.54      1.80 o
  -8   7  12       36.78       40.85      4.49 o
  -7   7  12       41.15       48.68      2.78 o
  -6   7  12       14.76       11.56      1.96 o
  -5   7  12       18.87       21.42      2.37 o
  -4   7  12       26.35       25.57      3.02 o
  -3   7  12       15.54       14.53      1.79 o
  -2   7  12       11.59        8.89      1.77 o
  -1   7  12       72.10       72.84      3.74 o
   0   7  12       86.43       82.51      3.62 o
   1   7  12        3.80        5.69      2.15 o
   2   7  12       47.11       52.73      3.61 o
   3   7  12       32.02       32.02      3.42 o
   4   7  12       12.44       13.65      3.49 o
   5   7  12       35.11       43.97      8.87 o
 -12   8  12       36.06       33.10      6.73 o
 -11   8  12        2.18       -3.86      3.86 o
 -10   8  12        0.46        1.32      1.89 o
  -9   8  12       18.75       19.02      2.77 o
  -8   8  12       21.57       20.04      2.15 o
  -7   8  12        4.37        8.02      1.87 o
  -6   8  12      127.71      134.10      4.39 o
  -5   8  12        0.17        2.13      1.71 o
  -4   8  12        2.87        0.72      1.29 o
  -3   8  12      132.08      136.88      3.83 o
  -2   8  12       77.32       79.21      3.53 o
  -1   8  12       90.14      103.08      4.06 o
   0   8  12        0.01        0.06      1.77 o
   1   8  12      106.21      114.23      4.66 o
   2   8  12      151.72      165.51      7.25 o
   3   8  12       39.30       42.07      4.38 o
   4   8  12       24.18       26.58      5.02 o
 -12   9  12        0.31       -0.49      4.70 o
 -11   9  12        8.72        8.31      2.89 o
 -10   9  12        1.49        1.41      2.33 o
  -9   9  12        0.26        2.10      1.49 o
  -8   9  12        0.00        1.06      1.56 o
  -7   9  12       16.12       12.92      2.17 o
  -6   9  12        0.09        0.54      1.65 o
  -5   9  12        1.37        1.00      1.76 o
  -4   9  12       16.79       16.08      1.88 o
  -3   9  12      121.09      107.51      3.82 o
  -2   9  12       58.19       49.15      3.50 o
  -1   9  12       85.23       83.46      4.49 o
   0   9  12       23.69       25.99      2.86 o
   1   9  12      171.55      189.79      6.84 o
   2   9  12      143.37      157.05     13.83 o
   3   9  12       17.24       21.21      6.66 o
   4   9  12        3.21       -3.47      5.50 o
 -11  10  12       73.66       79.95      7.16 o
 -10  10  12        6.92       10.36      2.91 o
  -9  10  12       21.44       17.74      2.25 o
  -8  10  12       36.19       33.56      2.52 o
  -7  10  12        0.00        0.66      1.69 o
  -6  10  12       12.24       15.81      2.61 o
  -5  10  12        5.03        3.80      2.13 o
  -4  10  12        1.63        2.89      1.56 o
  -3  10  12       32.38       25.37      2.82 o
  -2  10  12        0.13        1.09      2.14 o
  -1  10  12       86.38       88.48      5.97 o
   0  10  12       14.23        9.87      3.01 o
   1  10  12       49.79       59.36      8.08 o
   2  10  12       15.39       10.95      4.20 o
   3  10  12       45.51       79.06     10.62 o
 -10  11  12       33.89       36.42      4.40 o
  -9  11  12        7.96       10.93      2.37 o
  -8  11  12        1.63        2.47      2.12 o
  -7  11  12        3.44        7.09      2.31 o
  -6  11  12        8.18        8.62      2.51 o
  -5  11  12       35.37       32.65      3.47 o
  -4  11  12       16.05       14.58      3.50 o
  -3  11  12       31.49       35.66      3.82 o
  -2  11  12        8.44        7.24      3.38 o
  -1  11  12       88.37       75.00      9.47 o
   0  11  12       89.46       90.90      8.27 o
   1  11  12        5.12        2.63      3.45 o
   2  11  12       47.71       51.71      6.34 o
  -8  12  12       96.78      109.32      7.90 o
  -7  12  12       24.64       27.78      3.34 o
  -6  12  12        1.26        2.58      2.35 o
  -5  12  12        3.26        2.04      2.91 o
  -4  12  12        0.13        3.38      2.59 o
  -3  12  12        0.00        3.64      4.68 o
  -2  12  12        2.49        7.61      3.44 o
  -1  12  12        2.29        3.03      3.40 o
   0  12  12        0.32        4.05      3.66 o
  -5  13  12        9.00        8.40      3.00 o
  -4  13  12        3.84        6.37      2.94 o
  -3  13  12        0.98        3.25      3.16 o
 -13   0  13      163.31      158.71      5.28 o
 -11   0  13        0.05        5.86      2.88 o
  -9   0  13       27.22       28.37      4.07 o
  -7   0  13      304.23      300.34     11.22 o
  -5   0  13       22.38       21.81      4.07 o
  -3   0  13       37.58       43.59      4.84 o
  -1   0  13        0.49        2.84      1.95 o
   1   0  13       71.54       77.79      5.55 o
   3   0  13      212.76      216.95     18.05 o
   5   0  13        0.44        2.84      5.79 o
 -14   1  13        0.17        1.27      1.76 o
 -13   1  13        6.72        5.34      2.00 o
 -12   1  13       11.41        8.68      2.23 o
 -11   1  13        7.72       10.40      2.32 o
 -10   1  13        3.88        4.19      2.04 o
  -9   1  13       28.80       35.00      3.23 o
  -8   1  13      234.94      217.70      4.72 o
  -7   1  13       75.81       77.87      4.18 o
  -6   1  13       15.91       15.37      2.55 o
  -5   1  13       34.14       29.97      3.10 o
  -4   1  13       15.45       13.76      1.78 o
  -3   1  13       73.19       76.31      2.69 o
  -2   1  13        3.28        3.37      1.36 o
  -1   1  13        0.29        1.22      1.24 o
   0   1  13        8.34        5.20      1.50 o
   1   1  13       98.50       98.88      3.10 o
   2   1  13        0.93        0.63      1.45 o
   3   1  13        2.65        4.96      1.73 o
   4   1  13       29.61       28.26      3.35 o
   5   1  13        5.09       -0.92      4.05 o
   6   1  13       23.26       27.42      5.77 o
 -14   2  13      108.04       98.31      7.05 o
 -13   2  13        2.46        4.38      3.61 o
 -12   2  13        0.13        3.90      1.81 o
 -11   2  13        8.69        7.51      2.05 o
 -10   2  13       51.11       58.14      3.47 o
  -9   2  13       27.34       26.64      3.13 o
  -8   2  13      141.51      132.92      3.87 o
  -7   2  13       11.32        8.23      2.34 o
  -6   2  13       55.91       47.72      6.87 o
  -5   2  13        4.47        7.60      2.35 o
  -4   2  13       30.30       28.00      1.95 o
  -3   2  13        5.45        6.07      1.30 o
  -2   2  13      136.37      150.51      4.05 o
  -1   2  13       14.50       17.19      1.69 o
   0   2  13        6.65        6.04      1.56 o
   1   2  13       16.11       20.04      2.00 o
   2   2  13        3.49        3.97      1.60 o
   3   2  13        0.01        0.41      1.76 o
   4   2  13        0.95        0.25      2.28 o
   5   2  13       20.68       22.30      5.08 o
 -14   3  13       11.97        9.06      2.80 o
 -13   3  13       34.26       40.78      5.64 o
 -12   3  13       78.73       78.15      6.94 o
 -11   3  13        6.44        8.06      3.86 o
 -10   3  13        1.06        0.65      1.23 o
  -9   3  13        5.23        5.97      1.57 o
  -8   3  13       28.92       34.70      3.00 o
  -7   3  13        1.01        0.32      1.88 o
  -6   3  13       33.51       26.65      3.02 o
  -5   3  13       90.03       79.13      4.37 o
  -4   3  13       34.11       28.22      1.98 o
  -3   3  13       18.26       14.51      1.52 o
  -2   3  13       27.24       27.38      1.87 o
  -1   3  13       61.20       63.49      2.58 o
   0   3  13      181.97      181.49      4.04 o
   1   3  13      310.84      347.40      6.26 o
   2   3  13       36.94       40.30      2.76 o
   3   3  13       23.84       28.16      2.79 o
   4   3  13        0.63        3.76      2.38 o
   5   3  13        1.45        2.96      4.21 o
 -14   4  13       30.02       23.64      3.76 o
 -13   4  13        1.66        5.54      4.00 o
 -12   4  13        0.64        1.16      3.58 o
 -11   4  13       66.90       57.77      3.52 o
 -10   4  13       22.79       19.94      2.71 o
  -9   4  13       37.48       36.22      2.39 o
  -8   4  13        5.78        4.46      2.02 o
  -7   4  13        4.62        4.82      2.21 o
  -6   4  13        0.02       -0.45      2.03 o
  -5   4  13      498.52      511.62      7.94 o
  -4   4  13        0.46       -0.37      1.22 o
  -3   4  13        6.27        4.77      1.29 o
  -2   4  13        0.75        1.16      1.24 o
  -1   4  13        0.76        1.13      1.32 o
   0   4  13       28.22       30.34      2.16 o
   1   4  13       44.31       45.02      2.75 o
   2   4  13       26.49       28.25      2.61 o
   3   4  13        0.14        1.57      2.12 o
   4   4  13       18.34       18.43      3.85 o
   5   4  13      207.90      244.23     11.85 o
 -13   5  13        3.97        6.98      4.28 o
 -12   5  13        1.59        7.61      4.56 o
 -11   5  13        9.74        7.16      4.65 o
 -10   5  13       28.10       26.29      3.23 o
  -9   5  13      100.16      102.69      4.11 o
  -8   5  13        0.09        2.97      2.01 o
  -7   5  13        2.66        0.94      1.98 o
  -6   5  13        5.35        5.28      1.88 o
  -5   5  13        4.56        3.54      1.58 o
  -4   5  13       50.86       43.92      2.30 o
  -3   5  13       11.87       14.74      2.42 o
  -2   5  13       22.12       25.14      1.90 o
  -1   5  13       48.61       45.53      3.19 o
   0   5  13       12.48       15.18      2.00 o
   1   5  13       81.31       89.25      4.16 o
   2   5  13       47.75       48.99      3.20 o
   3   5  13        4.73        9.02      2.70 o
   4   5  13        8.33        8.86      8.34 o
   5   5  13       25.10       30.82      8.38 o
 -13   6  13        4.36        6.94      4.98 o
 -12   6  13        2.74        4.94      4.66 o
 -11   6  13        0.54        0.71      2.19 o
 -10   6  13        4.79        4.26      2.35 o
  -9   6  13       49.50       52.72      5.96 o
  -8   6  13      194.67      210.22      6.39 o
  -7   6  13      180.72      175.23      4.75 o
  -6   6  13        1.67        2.99      1.66 o
  -5   6  13        0.92       -0.05      1.76 o
  -4   6  13       32.51       33.77      2.31 o
  -3   6  13       30.26       31.05      2.28 o
  -2   6  13        5.61        7.91      1.77 o
  -1   6  13        1.53        1.67      1.66 o
   0   6  13        4.51        3.49      1.90 o
   1   6  13       14.38       21.14      2.85 o
   2   6  13        2.07        4.33      4.52 o
   3   6  13       27.01       31.95      5.26 o
   4   6  13      122.01      136.95     12.03 o
 -12   7  13        1.15       -0.84      4.03 o
 -11   7  13        2.94       -0.35      4.17 o
 -10   7  13        1.13        1.73      2.61 o
  -9   7  13       35.56       34.22      2.92 o
  -8   7  13      134.73      137.14      4.96 o
  -7   7  13       87.95       90.89      7.05 o
  -6   7  13      138.63      143.90      4.60 o
  -5   7  13       88.38       90.33      4.53 o
  -4   7  13       17.86       15.69      2.00 o
  -3   7  13       39.57       38.09      3.00 o
  -2   7  13       27.56       30.06      2.67 o
  -1   7  13       34.90       43.14      5.13 o
   0   7  13       24.06       21.86      3.48 o
   1   7  13        0.19        2.22      3.18 o
   2   7  13      151.79      152.41      5.69 o
   3   7  13        9.17       18.48      7.64 o
   4   7  13        8.25       13.46      7.36 o
 -12   8  13       16.35       12.13      5.36 o
 -11   8  13        7.48        4.87      5.05 o
 -10   8  13        0.51        2.49      4.42 o
  -9   8  13        4.93        2.90      1.54 o
  -8   8  13       11.78       11.32      1.99 o
  -7   8  13       13.61       18.98      3.18 o
  -6   8  13        7.84        3.85      1.87 o
  -5   8  13       58.60       60.20      5.59 o
  -4   8  13       23.58       20.30      2.05 o
  -3   8  13       44.91       52.77      3.02 o
  -2   8  13      123.68      117.86      4.93 o
  -1   8  13       53.52       61.55      3.65 o
   0   8  13        0.03        1.97      2.11 o
   1   8  13       59.82       59.48      5.34 o
   2   8  13      242.89      277.89     11.04 o
   3   8  13        6.25       11.92      6.49 o
 -11   9  13       12.74       21.46      6.42 o
 -10   9  13       14.17       17.36      3.35 o
  -9   9  13       30.39       27.97      3.70 o
  -8   9  13       11.54       11.19      2.07 o
  -7   9  13       38.62       34.61      2.90 o
  -6   9  13       13.32       16.12      2.44 o
  -5   9  13       32.16       35.95      3.08 o
  -4   9  13       30.70       26.35      2.21 o
  -3   9  13      171.85      178.60      6.17 o
  -2   9  13      195.10      193.87      6.79 o
  -1   9  13       44.77       47.37      6.10 o
   0   9  13       22.14       22.55      4.37 o
   1   9  13       19.10       25.57      4.97 o
   2   9  13        7.61       12.92      6.84 o
 -10  10  13       72.68       75.42      5.38 o
  -9  10  13        0.83        3.80      1.94 o
  -8  10  13        5.16        5.81      2.08 o
  -7  10  13        1.91        2.93      2.69 o
  -6  10  13        0.07        2.08      2.18 o
  -5  10  13        2.62        5.01      2.41 o
  -4  10  13       11.18       11.12      6.07 o
  -3  10  13        0.83        4.07      3.98 o
  -2  10  13       32.37       36.86      4.80 o
  -1  10  13        4.80        5.85      6.01 o
   0  10  13       39.94       49.51      5.78 o
   1  10  13       25.71       27.53      5.09 o
  -8  11  13        6.46        7.82      2.50 o
  -7  11  13       20.47       17.98      2.95 o
  -6  11  13       32.78       36.77      3.64 o
  -5  11  13       15.18       14.68      3.80 o
  -4  11  13       55.75       49.02      4.84 o
  -3  11  13       16.06       17.40      5.33 o
  -2  11  13        3.56        7.32      3.59 o
  -1  11  13       34.67       42.71      7.01 o
   0  11  13      192.23      210.55     14.38 o
  -6  12  13        5.63       13.50      5.43 o
  -5  12  13       12.30       10.34      2.96 o
  -4  12  13        7.47        4.13      3.28 o
  -3  12  13        0.58        2.52      3.36 o
 -14   0  14        0.01        2.24      2.59 o
 -12   0  14       10.03       15.57      3.54 o
 -10   0  14        3.62       10.69      3.44 o
  -8   0  14       74.64       62.20      5.89 o
  -6   0  14       13.27        8.77      3.82 o
  -4   0  14      150.48      167.19      5.34 o
  -2   0  14      120.24      116.63      4.92 o
   0   0  14        1.26       -1.66      2.11 o
   2   0  14        3.26        4.41      2.70 o
   4   0  14        1.87        3.96      6.03 o
 -14   1  14        8.58        8.85      2.05 o
 -13   1  14        1.21        2.24      1.51 o
 -12   1  14       24.52       29.22      2.94 o
 -11   1  14        0.05        3.54      2.16 o
 -10   1  14      108.67      117.74      5.28 o
  -9   1  14        4.98        4.62      2.27 o
  -8   1  14        0.43       -0.53      2.23 o
  -7   1  14       64.56       61.32      4.12 o
  -6   1  14        2.97        1.97      2.28 o
  -5   1  14       21.68       22.95      3.25 o
  -4   1  14       38.92       38.14      2.19 o
  -3   1  14       33.83       39.14      2.29 o
  -2   1  14       15.87       10.18      3.08 o
  -1   1  14      129.31      135.47      3.82 o
   0   1  14       18.22       15.23      1.86 o
   1   1  14       29.45       27.02      2.31 o
   2   1  14       18.24       15.72      2.28 o
   3   1  14        6.88        4.92      3.43 o
   4   1  14        4.09        4.63      4.17 o
 -13   2  14        0.82        7.29      3.75 o
 -12   2  14        8.70        8.39      2.03 o
 -11   2  14       40.55       42.85      3.25 o
 -10   2  14       15.17       14.03      2.52 o
  -9   2  14       88.45       92.88      4.52 o
  -8   2  14        0.88        3.25      2.29 o
  -7   2  14       17.47       24.28      3.12 o
  -6   2  14        4.05        0.44      2.26 o
  -5   2  14        0.69        3.61      3.47 o
  -4   2  14       19.29       18.22      2.25 o
  -3   2  14        0.15       -0.35      1.29 o
  -2   2  14       74.03       89.63      3.20 o
  -1   2  14       16.92       20.95      1.99 o
   0   2  14       21.07       19.60      2.05 o
   1   2  14       23.54       27.26      3.14 o
   2   2  14        2.00        2.77      2.07 o
   3   2  14       47.25       55.60     11.53 o
   4   2  14        2.82        6.59      4.47 o
 -13   3  14        1.83        3.37      3.86 o
 -12   3  14       18.06       13.32      4.38 o
 -11   3  14       24.65       29.80      5.29 o
 -10   3  14       34.26       39.48      3.05 o
  -9   3  14        5.53        1.73      1.94 o
  -8   3  14       16.33       23.62      3.03 o
  -7   3  14        2.73        8.56      2.62 o
  -6   3  14        0.56        2.24      2.33 o
  -5   3  14        0.07        2.00      1.96 o
  -4   3  14       17.40       16.16      1.91 o
  -3   3  14       24.24       23.12      1.98 o
  -2   3  14       11.97       18.35      1.85 o
  -1   3  14      167.18      165.91      3.94 o
   0   3  14       32.89       28.87      2.24 o
   1   3  14        2.31        2.96      1.78 o
   2   3  14       15.01       14.79      2.57 o
   3   3  14       29.89       30.08      8.03 o
   4   3  14      156.04      150.70     12.59 o
 -13   4  14        2.34        8.73      4.35 o
 -12   4  14        6.37        8.27      4.28 o
 -11   4  14        0.03        3.47      3.89 o
 -10   4  14       20.41       20.95      4.50 o
  -9   4  14        7.68        8.17      1.84 o
  -8   4  14        0.02        2.77      2.25 o
  -7   4  14        9.39       11.43      2.65 o
  -6   4  14      113.82      115.59      6.96 o
  -5   4  14      108.57      102.36      3.32 o
  -4   4  14        0.01        1.07      1.35 o
  -3   4  14       36.57       33.89      2.23 o
  -2   4  14        0.24        2.18      1.38 o
  -1   4  14        2.13        4.04      1.55 o
   0   4  14       31.46       40.78      2.73 o
   1   4  14        6.75        7.04      2.03 o
   2   4  14        3.13        5.68      2.35 o
   3   4  14        0.01        4.28      6.07 o
   4   4  14        3.74       16.55      7.50 o
 -13   5  14        6.85        6.66      4.63 o
 -12   5  14        0.26        1.75      4.10 o
 -11   5  14        8.60        2.35      4.38 o
 -10   5  14        1.88        3.31      2.98 o
  -9   5  14       23.81       21.37      2.28 o
  -8   5  14       41.77       50.77      3.75 o
  -7   5  14       22.08       23.26      3.27 o
  -6   5  14       38.23       39.95      7.14 o
  -5   5  14        0.75        0.20      3.64 o
  -4   5  14       23.76       24.04      2.86 o
  -3   5  14       29.76       30.03      2.22 o
  -2   5  14        5.98        9.02      1.95 o
  -1   5  14       92.58       95.99      3.46 o
   0   5  14       31.22       30.66      2.54 o
   1   5  14       17.09       17.02      2.59 o
   2   5  14        0.53       -1.17      3.82 o
   3   5  14       16.44       19.99      7.12 o
 -12   6  14        6.83        6.56      4.49 o
 -11   6  14        9.07        5.29      4.91 o
 -10   6  14       15.58       16.20      5.40 o
  -9   6  14       16.80       21.33      2.23 o
  -8   6  14       28.73       29.69      3.32 o
  -7   6  14      440.55      427.47     14.88 o
  -6   6  14       33.84       36.66      3.24 o
  -5   6  14       93.36      100.08     10.57 o
  -4   6  14      213.04      222.88      7.58 o
  -3   6  14      144.60      152.25      4.27 o
  -2   6  14       30.06       30.24      2.60 o
  -1   6  14        4.39        6.19      2.06 o
   0   6  14        2.60        2.98      2.49 o
   1   6  14        3.85        5.06      2.95 o
   2   6  14        0.88        5.24      4.09 o
   3   6  14       46.81       42.32      9.01 o
 -11   7  14        2.23       10.69      5.50 o
 -10   7  14        4.52        7.75      4.98 o
  -9   7  14        8.61       12.47      2.52 o
  -8   7  14      103.54      114.20      5.21 o
  -7   7  14        2.97        4.09      2.32 o
  -6   7  14       30.07       24.25      2.95 o
  -5   7  14      196.24      203.32      8.80 o
  -4   7  14        7.76       10.76      1.96 o
  -3   7  14      157.06      151.70      5.00 o
  -2   7  14       33.53       35.94      2.98 o
  -1   7  14       90.80       97.43      4.78 o
   0   7  14       32.13       26.74      4.55 o
   1   7  14        0.05       -0.03      5.01 o
   2   7  14      139.60      155.32     15.27 o
 -11   8  14        0.74        8.24      5.61 o
 -10   8  14       92.05      101.68      9.89 o
  -9   8  14       63.38       67.08      4.51 o
  -8   8  14        0.12        3.34      1.87 o
  -7   8  14        0.02        0.73      1.85 o
  -6   8  14       14.88       14.01      2.70 o
  -5   8  14       11.67        9.02      2.62 o
  -4   8  14        7.19        6.39      1.67 o
  -3   8  14      108.35      102.97      5.79 o
  -2   8  14       10.69        7.87      4.85 o
  -1   8  14        0.26        3.38      2.73 o
   0   8  14        0.00        1.85      3.43 o
   1   8  14        0.07        5.09      4.00 o
  -9   9  14        2.63        4.49      1.94 o
  -8   9  14       19.62       20.52      2.59 o
  -7   9  14        0.04       -0.88      1.99 o
  -6   9  14        1.46        2.73      2.47 o
  -5   9  14       21.11       19.79      3.55 o
  -4   9  14        7.16        8.18      2.83 o
  -3   9  14       65.40       66.29      6.89 o
  -2   9  14       73.08       72.82     11.19 o
  -1   9  14       10.66       12.57      4.09 o
   0   9  14      178.84      194.21     13.78 o
  -8  10  14       21.24       14.87      2.61 o
  -7  10  14        8.09        5.87      2.57 o
  -6  10  14       14.03       13.31      4.01 o
  -5  10  14        8.51       10.13      3.29 o
  -4  10  14        0.22       -0.58      3.06 o
  -3  10  14        0.04        0.63      3.24 o
  -2  10  14       41.72       45.67      5.40 o
  -1  10  14      161.78      150.77     12.34 o
 -13   0  15        1.56        4.63      3.05 o
 -11   0  15       33.18       31.52      4.70 o
  -9   0  15       16.15       12.83      4.21 o
  -7   0  15        0.23       -0.14      3.26 o
  -5   0  15        9.29       10.93      4.68 o
  -3   0  15       11.55       13.66      2.64 o
  -1   0  15        8.73       15.94      2.99 o
   1   0  15       40.93       47.14      5.43 o
   3   0  15       58.26       75.03     10.06 o
 -13   1  15        0.39        2.67      2.11 o
 -12   1  15       10.74       11.60      3.00 o
 -11   1  15        0.03        1.82      2.21 o
 -10   1  15       34.75       42.31      3.62 o
  -9   1  15        1.20        4.23      2.49 o
  -8   1  15       13.18        7.53      4.35 o
  -7   1  15        1.76        2.73      2.63 o
  -6   1  15        0.42        3.06      2.75 o
  -5   1  15       42.39       44.53      6.14 o
  -4   1  15       16.28       18.24      1.93 o
  -3   1  15       34.29       34.20      2.43 o
  -2   1  15        1.55        3.02      1.57 o
  -1   1  15        6.45        6.64      1.78 o
   0   1  15        7.61        8.60      2.08 o
   1   1  15       37.18       34.70      3.67 o
   2   1  15       22.75       18.44      7.15 o
   3   1  15        8.33        6.17      6.52 o
 -12   2  15        0.80        3.25      2.06 o
 -11   2  15        3.75        3.13      2.28 o
 -10   2  15        6.03        6.78      2.50 o
  -9   2  15       34.37       36.26      3.61 o
  -8   2  15        0.01       -0.68      2.44 o
  -7   2  15        5.43        6.84      2.93 o
  -6   2  15        3.27        6.91      2.93 o
  -5   2  15       10.68       12.27      5.43 o
  -4   2  15       22.14       21.65      2.39 o
  -3   2  15        2.47        3.04      1.53 o
  -2   2  15      148.26      146.58      4.04 o
  -1   2  15        0.37        2.43      1.64 o
   0   2  15        8.84        7.09      1.95 o
   1   2  15       45.18       55.01      4.16 o
   2   2  15        2.00        6.24      5.93 o
 -12   3  15        1.92       -0.25      3.79 o
 -11   3  15        0.00        2.56      2.11 o
 -10   3  15        7.75       10.48      2.58 o
  -9   3  15       40.19       36.74      2.51 o
  -8   3  15       12.28       20.11      5.91 o
  -7   3  15        5.74        7.13      2.85 o
  -6   3  15       25.40       22.38      3.00 o
  -5   3  15       66.73       68.80      4.15 o
  -4   3  15        3.05        2.87      1.63 o
  -3   3  15       16.62       21.70      2.07 o
  -2   3  15        0.87        3.77      1.67 o
  -1   3  15        0.18        3.99      1.93 o
   0   3  15        8.96       10.98      2.22 o
   1   3  15        0.12        2.92      3.00 o
   2   3  15      167.05      193.33     13.53 o
 -12   4  15       46.00       46.07      6.66 o
 -11   4  15      166.24      177.06     10.66 o
 -10   4  15        3.10        6.00      3.31 o
  -9   4  15        1.73        2.99      1.67 o
  -8   4  15       52.47       55.96      4.30 o
  -7   4  15        3.11        9.32      7.87 o
  -6   4  15       36.16       46.28      3.97 o
  -5   4  15       28.29       26.36      3.16 o
  -4   4  15       20.87       17.37      2.11 o
  -3   4  15       13.61       13.14      2.07 o
  -2   4  15        0.89        3.23      1.62 o
  -1   4  15       65.61       68.42      3.26 o
   0   4  15        7.63        8.95      2.46 o
   1   4  15        0.08        0.89      3.83 o
   2   4  15       53.04       75.03     10.24 o
 -11   5  15        1.19       -2.24      4.31 o
 -10   5  15        5.05        6.70      4.84 o
  -9   5  15       18.91       24.05      3.09 o
  -8   5  15        8.53       10.55      3.65 o
  -7   5  15      215.18      221.06     10.89 o
  -6   5  15       50.22       41.21      5.84 o
  -5   5  15      117.37      119.87     11.38 o
  -4   5  15       27.57       36.44      2.75 o
  -3   5  15      159.26      161.23      4.57 o
  -2   5  15      126.45      126.78      4.30 o
  -1   5  15       40.66       40.25      3.67 o
   0   5  15       23.71       24.79     12.17 o
   1   5  15        0.39       -1.07      3.77 o
 -11   6  15        2.63        2.21      4.80 o
 -10   6  15        5.77       12.80      5.33 o
  -9   6  15       20.88       23.10      5.38 o
  -8   6  15        0.46       -1.90      3.63 o
  -7   6  15       97.58       96.73      5.52 o
  -6   6  15        2.91        6.17      2.94 o
  -5   6  15       96.55       96.92      5.04 o
  -4   6  15       43.25       45.64      3.86 o
  -3   6  15        1.53       -0.75      2.59 o
  -2   6  15        1.96        5.84      2.84 o
  -1   6  15        0.10        1.92      3.47 o
   0   6  15        0.17        0.06      3.65 o
   1   6  15        4.31        4.20      3.92 o
 -10   7  15        5.28        2.98      5.01 o
  -9   7  15       53.03       53.14      3.94 o
  -8   7  15        6.12        4.40      2.86 o
  -7   7  15        9.32        6.38      2.97 o
  -6   7  15        0.14        3.39      3.26 o
  -5   7  15      229.49      244.00      8.08 o
  -4   7  15        3.11        4.24      2.35 o
  -3   7  15        0.34        2.39      2.70 o
  -2   7  15       98.93      115.01      8.66 o
  -1   7  15       17.11       23.10      7.24 o
   0   7  15       21.85       19.34      4.79 o
  -9   8  15      106.90      100.42      7.82 o
  -8   8  15        0.02        0.07      2.59 o
  -7   8  15        8.08        9.74      4.01 o
  -6   8  15        0.06       -0.52      2.40 o
  -5   8  15       16.92       18.40      3.16 o
  -4   8  15      103.74       94.39     10.06 o
  -3   8  15        9.73       16.29      3.98 o
  -2   8  15        3.18        8.43      3.73 o
  -1   8  15        7.78       16.55      4.35 o
  -7   9  15        0.65        3.26      2.57 o
  -6   9  15        6.81        9.57      2.99 o
  -5   9  15       28.30       25.53      4.17 o
  -4   9  15        0.74        4.62      3.26 o
  -3   9  15       22.40       26.47      4.57 o
 -10   0  16        0.12        7.19      4.03 o
  -8   0  16        0.29       10.55      4.24 o
  -6   0  16       24.74       24.67      4.10 o
  -4   0  16      449.30      473.58     13.31 o
  -2   0  16       14.19       11.43      5.61 o
   0   0  16       12.13       12.45      6.17 o
 -11   1  16        4.55        9.48      2.81 o
 -10   1  16        1.49        1.09      2.53 o
  -9   1  16       14.29       12.76      3.05 o
  -8   1  16        0.33        2.14      2.75 o
  -7   1  16       13.62       11.56      4.05 o
  -6   1  16       16.08       20.82      3.21 o
  -5   1  16        3.60        2.96      2.25 o
  -4   1  16       22.32       23.76      2.46 o
  -3   1  16        0.36        2.15      2.04 o
  -2   1  16        7.60        7.56      2.56 o
  -1   1  16       23.27       30.45      4.96 o
   0   1  16       54.13       69.82      7.98 o
 -11   2  16        0.43        4.52      2.57 o
 -10   2  16       44.58       48.06      4.03 o
  -9   2  16        6.16        4.54      2.77 o
  -8   2  16       76.01       79.89      5.18 o
  -7   2  16       50.22       43.70      5.26 o
  -6   2  16       50.04       57.50      5.31 o
  -5   2  16        4.36        4.78      2.27 o
  -4   2  16       17.77       15.53      2.26 o
  -3   2  16        9.60        4.66      2.38 o
  -2   2  16       19.93       25.05      3.63 o
  -1   2  16        0.72        0.85      5.26 o
   0   2  16       27.78       26.93      7.19 o
 -11   3  16       15.63       16.14      2.90 o
 -10   3  16        6.35        9.09      2.75 o
  -9   3  16       32.03       28.19      3.62 o
  -8   3  16       53.40       52.96      4.50 o
  -7   3  16        0.01        2.44      2.44 o
  -6   3  16       16.56       16.31      3.02 o
  -5   3  16       89.97       87.83      4.32 o
  -4   3  16       17.09       16.89      2.71 o
  -3   3  16        4.52        6.02      2.42 o
  -2   3  16        0.89        1.57      2.76 o
  -1   3  16       13.45        7.75      3.90 o
   0   3  16       12.42       12.66      6.10 o
 -10   4  16        0.06        2.69      4.82 o
  -9   4  16       18.46       19.46      3.30 o
  -8   4  16       33.08       34.04      3.91 o
  -7   4  16       14.76       18.28      4.45 o
  -6   4  16       98.92      107.12      6.57 o
  -5   4  16       12.59       12.91      2.58 o
  -4   4  16        4.98        6.71      2.71 o
  -3   4  16        1.34        2.27      2.73 o
  -2   4  16        0.04       -0.32      2.82 o
  -1   4  16       11.41        6.45      3.81 o
   0   4  16        1.96        0.02      3.70 o
 -10   5  16        5.41        7.45      2.66 o
  -9   5  16        7.25       13.94      3.17 o
  -8   5  16        0.16        4.12      2.84 o
  -7   5  16      314.39      330.92     15.92 o
  -6   5  16        1.59        6.50      3.54 o
  -5   5  16       32.21       42.22      5.42 o
  -4   5  16       51.13       47.85      5.07 o
  -3   5  16        2.19        3.15      3.37 o
  -2   5  16        3.47        6.16      3.59 o
  -1   5  16        0.84       -0.15      3.65 o
  -9   6  16        0.29       -1.42      5.75 o
  -8   6  16       10.53        6.10      2.98 o
  -7   6  16        6.28        9.63      7.22 o
  -6   6  16       39.25       46.66      4.76 o
  -5   6  16        5.43        8.43      3.54 o
  -4   6  16        8.11       12.30      3.88 o
  -3   6  16       28.07       28.26      6.96 o
  -2   6  16       14.56       12.16      6.24 o
  -7   7  16       58.20       52.49      4.89 o
  -6   7  16        3.51        3.72      3.21 o
  -5   7  16       82.63       92.77     18.79 o
  -4   7  16      181.67      179.05      9.05 o
  -3   7  16       48.62       48.72      5.37 o
  -9   0  17       14.90       13.50      4.66 o
  -7   0  17       11.31        7.64      4.77 o
  -5   0  17       13.93        8.27      5.43 o
  -3   0  17        2.30        7.47      5.22 o
  -9   1  17        7.80       11.30      3.32 o
  -8   1  17       34.91       39.18      4.42 o
  -7   1  17       60.06       64.40      5.31 o
  -6   1  17       51.53       54.73      5.31 o
  -5   1  17        0.03        5.17      3.51 o
  -4   1  17        0.46        0.42      3.41 o
  -3   1  17        0.68        5.38      3.75 o
  -2   1  17       13.42       16.52      4.46 o
  -9   2  17        1.17        1.85      2.98 o
  -8   2  17       38.40       43.07      4.46 o
  -7   2  17        0.01        2.70      3.27 o
  -6   2  17       37.26       35.52      4.72 o
  -5   2  17        2.53        2.08      3.55 o
  -4   2  17        0.23        1.64      3.43 o
  -3   2  17       22.71       29.51      4.92 o
  -2   2  17        1.56        2.92      3.95 o
  -8   3  17       27.43       23.82      6.78 o
  -7   3  17      126.76      142.91      6.90 o
  -6   3  17       84.79       90.80      6.17 o
  -5   3  17        0.02        1.92      3.32 o
  -4   3  17        7.46        9.32      4.05 o
  -3   3  17        1.11        3.08      3.61 o
  -8   4  17        6.35       11.55      3.55 o
  -7   4  17       42.72       44.26      4.76 o
  -6   4  17       45.19       44.49      5.05 o
  -5   4  17        1.13        2.12      6.07 o
  -4   4  17        0.24        2.14      4.91 o
 
